# Supplementary material for: Rare disease variant curation from literature: assessing gaps with creatine transport deficiency in focus
Source: BMC Genomics. 2023 Aug 16;24:460. doi: 10.1186/s12864-023-09561-5 (PMC10433598; doi:10.1186/s12864-023-09561-5)
Supplement: Supplementary file 1 — Additional file Table 1.: Curated Variants and their analysis. This supplemental table contains all of the variants curated for this manuscript and their analysis [file 12864_2023_9561_MOESM1_ESM.xlsx]

## Sheet: CuratedVariants
Supplemental Table 1 | Curated Variants. This supplemental table is an annotated excel file that lists the manually curated SLC6A8 variants from literature plus our results from impact analysis algorithms and our analytics. Each row is a variant curated from the published literature. We have harmonized the variants to their genomic location, investigated whether the variant was present or absent …
																											Values Deduced From Literature Information			Genomic Coordinates						Classification Analysis				Annotations from AVIA					Comparative Analysis with Public Databases				Comparate Analysis with clinical/custom databases
																																													30	58	52	94
cDNA Mutation	Amino Acid Result	Reference	# of References	# of Families	Ethnicity / Country of Origin	Sex / Gender	Gene Position	Mutation Type	Variant Detection Method	Variant Location in RNA	Protein Domain	Position Amino Acid Conservation	Subcellular Localization	Potential Affected Binding Partners	Treatment Options	Protein Activity	Pathogenicity Evidence	IQ	Disease Name	Symptoms	Test Result Data	Age of Symptom Onset	Age At Diagnosis	Initial Diagnosis	De Novo Mutation?	Relationship to Patient	SNV or MNV	Consequence	Our ACMG Based Pathogenicity Classification	Chr Start (Hg19)	Chr End (Hg19)	Reference Allele	Alternate Allele	Chr Start (Hg38)	Chr End (Hg38)	Class (Salazar et al. 1: disrupted translation ex: frameshift or nonsense, 2: protein misfolding ER retention degradation, 3: transporter disruption, 4: multimodal, 5: transcription or splicing, 6: Golgi or intermediate compartment retention)	Predicted Protein Structural Features	Potentially Benefit From 4-PBA? (1 if yes, 0 If no)	Protein Feature Number (ECL, TM domain, etc)	Mutation Type	Gene Location	cDNA notation	Protein notation	Pathogenicity Classification	Is the variant in 1,000 Genomes? (0 if not in 1,000 Genomes, 1 if present)	Is the variant in gnomAD? (1 if present, 0 if not)	MAF in GnomaAD < 0.01 (1 if MAF<0.01 or 0 if not )	Is the variant in dbSNP? (1 if present, 0 If not)	dbSNP ID
c.-5A>G	not provided	Cameron 2017	1	not provided	not provided	not provided	not provided	not provided	not provided	5UTR	not provided	not provided	not provided	not provided	not provided	not provided	Detected in an autistic patient	not provided	Creatine Transport Disorder	not provided	not provided	not provided	not provided	not provided	not provided	self	SNV	UTR5	No Evidence for ACMG Pathogenicity Categorization	152954025	152954025	A	G	153688570	153688570	not provided	not provided	not provided	Upstream of protein coding	-	UTR5	c.-5A>G	-	Uncertain Significance	0	1	0	1	rs384573,
c.1A>G	p.M1V	Van De Kamp 2013	1	1	not provided	Male	not provided	start codon	not provided	exon 1	start codon	not provided	not provided	not provided	not provided	not provided	Mental Disability + Urine Cr/Crn > 1.5 above normal range	not provided	Creatine Transport Disorder	Mental disability, other symptoms reported as a % of total patients included behavioral problems (85%), seizures (59%), motor dysfunction (58%).	Urine Cr/Crn > 1.5 above normal range	not provided	not provided	not provided	Information that is available is: "The mothers of 18/85, 21%, of index patients had learning difficulties/ mild ID of which 14 were proven heterozygotes and two had two or more affected sons but were not confirmed heterozygotes since no DNA analysis was performed... Molecular genetic studies were performed in 61 mothers and the mutation was de novo in 18, 30%, sons. A low level mosaicism was foun…	self	SNV	nonsynonymous SNV, exonic	Pathogenic	152954030	152954030	A	G	153688575	153688575	not provided	not provided	not provided	Intracellular N Terminus	nonsynonymous SNV	exon1	c.1A>G	p.M1V	Pathogenic	0	0	0	1	rs1557043709
c.11A>G	P.K4R	Clark 2006, Rosenberg 2007, Betsalel 2012	3	not provided	not provided	not provided	not provided	not provided	not provided	not provided	not provided	not provided	not provided	not provided	not provided	Cr uptake within 25% of wild type transporter uptake	Creatine uptake within 25% of wild type transporter uptake	not provided	Creatine Transport Disorder	not provided	not provided	not provided	not provided	not provided	not provided	self	SNV	nonsynonymous SNV, exonic	Benign	152954040	152954040	A	G	153688585	153688585	not provided	not provided	not provided	Intracellular N Terminus	nonsynonymous SNV	exon1	c.11A>G	p.K4R	Benign	0	0	0	1	rs1190261367
c.76G>A	p.G26R	Clark 2006, Rosenberg 2007, Betsalel 2012	3	not provided	not provided	not provided	not provided	not provided	not provided	not provided	not provided	Amino Acid 76 is conserved in SLC6A8 across species.	not provided	not provided	not provided	Cr uptake within 25% of wild type transporter uptake	Creatine uptake within 25% of wild type transporter uptake	24	Creatine Transport Disorder	Severe mental disability (IQ 24), "long thin face, flat mid face with a prominent chin and no family history" of mental disability. (Clark 2006).	not provided	not provided	44 years old	not provided	not provided	self	SNV	nonsynonymous SNV, exonic	Benign	152954105	152954105	G	A	153688650	153688650	not provided	not provided	not provided	Intracellular N Terminus	nonsynonymous SNV	exon1	c.76G>A	p.G26R	Benign	0	1	1	1	rs1233444890
c.92C>T	p.P31L	Rostami 2019	1	1	Iran	Male	not provided	not provided	whole exome sequencing	exon 1	not provided	not provided	not provided	not provided	not provided	not provided	The variant was detected in a patient with childhood neurodegenerative disorder	not provided	Creatine Transport Disorder	"neurodegenerative disorder [patient is a child]" and "seizure" (Rostami 2019). "We reviewed medical records of all genetically confirmed patients diagnosed by whole exome sequencing who were referred to Myelin and Neurodegenerative Disorders Clinic, Children’s Medical Center, Tehran, Iran, from May 2016 to Dec 2018....We report two patients with creatine deficiency among a cohort of 550 register…	not provided	not provided	not provided	not provided	not provided	self	SNV	nonsynonymous SNV, exonic	Uncertain Significance	152954121	152954121	C	T	153688666	153688666	not provided	not provided	not provided	Intracellular N Terminus	nonsynonymous SNV	exon1	c.92C>T	p.P31L	Uncertain Significance	0	1	1	1	rs868950793
c.92delC	p.P31Rfs*65	Van De Kamp 2012, Van De Kamp 2013	2	1	not provided	Male	not provided	frame shift	not provided	exon 1	Intracellular N Terminal	not provided	not provided	not provided	not provided	not provided	Mental Disability + Urine Cr/Crn > 1.5 above normal range	not provided	Creatine Transport Disorder	autistic disorder	Urine Cr/Crn 3.5 to 8.3. Urine GAA 96 to 354 mmol/mol creatine. (Van De Kamp 2012).	not provided	8 months, 3 years.	not provided	Information that is available is: "The mothers of 18/85, 21%, of index patients had learning difficulties/ mild ID of which 14 were proven heterozygotes and two had two or more affected sons but were not confirmed heterozygotes since no DNA analysis was performed... Molecular genetic studies were performed in 61 mothers and the mutation was de novo in 18, 30%, sons. A low level mosaicism was foun…	self	SNV	frameshift deletion, exonic	Pathogenic	152954121	152954121	C	-	153688666	153688666	1	not provided	not provided	Intracellular N Terminus	frameshift deletion	exon1	c.92delC	p.P31Rfs*65	Pathogenic	0	0	0	0	-
c.185delCAT	p.I62del	Van De Kamp 2013	1	1	not provided	Male	not provided	3 bp del	not provided	exon 1	TM1a (first alpha helix), in plasma membrane. Near the creatine binding site	not provided	not provided	not provided	not provided	not provided	Mental Disability + Urine Cr/Crn > 1.5 above normal range	not provided	Creatine Transport Disorder	Mental disability, other symptoms reported as a % of total patients included behavioral problems (85%), seizures (59%), motor dysfunction (58%).	Urine Cr/Crn > 1.5 above normal range	not provided	not provided	not provided	Information that is available is: "The mothers of 18/85, 21%, of index patients had learning difficulties/ mild ID of which 14 were proven heterozygotes and two had two or more affected sons but were not confirmed heterozygotes since no DNA analysis was performed... Molecular genetic studies were performed in 61 mothers and the mutation was de novo in 18, 30%, sons. A low level mosaicism was foun…	self	MNV	nonframeshift deletion, exonic	Pathogenic	152954214	152954216	CAT	-	153688759	153688761	not provided	not provided	not provided	TM1	nonframeshift deletion	exon1	c.185_187del	p.I62del	Pathogenic	0	0	0	0	-
c.219delC	p.N74Tfs*22	Dezortova 2008, Van De Kamp 2013	2	1	not provided	Male	not provided	frame shift resulting in premature stop codon at position 96 instead of 636	not provided	exon 1	premature stop codon at position 96 instead of 636	not provided	not provided	not provided	not provided	not provided	Mental Disability + Urine Cr/Crn > 1.5 above normal range	not provided	Creatine Transport Disorder	Mental disability, other symptoms reported as a % of total patients included behavioral problems (85%), seizures (59%), motor dysfunction (58%).	Urine Cr/Crn > 1.5 above normal range (Van De Kamp 2013). Brain creatine abundance <20% of average (80% reduction) (Dezortova 2008). Female patient info: Brain creatine abundance 70% of average (3% reduction) (Dezortova 2008) which they note is different than the heterozygous female with 63% reduction reported by Cecil 2003.	not provided	4 months with 'failure to thrive' (male). Female patient: 7 years old, investigated because of younger brother.	not provided	The sister was heterozygous	self and patient's sister	MNV	frameshift deletion, exonic	Pathogenic	152954248	152954248	C	-	153688793	153688793	1	not provided	not provided	TM1	frameshift deletion	exon1	c.219delC	p.N74Tfs*22	Pathogenic	0	0	0	0	-
not provided	p.Y80H	El-Kasaby 2019	1	not provided	not provided	not provided	not provided	not provided	not provided	not provided	not provided	not provided	widely somatic, while wild type was only in cell plasma membrane	not provided	Mature glycosylation was increased with 4-PBA, pifithrin, and 4-DMAG but creatine uptake of 0% of WT was not increased after 4-PBA.	<10% of wild type creatine uptake	Less than 10% of wild type creatine uptake	not provided	Creatine Transport Disorder	not provided	not provided	not provided	not provided	not provided	not provided	self	SNV	nonsynonymous SNV, exonic	Pathogenic	152954267	152954267	T	C	153688812	153688812	2 or 6	not provided	0	TM1	nonsynonymous SNV	exon1	c.238T>C	p.Y80H	Pathogenic	0	0	0	0	-
c.250_255del	p.K84_N85del	Van De Kamp 2013	1	1	not provided	Male	not provided	6 bp del	not provided	exon 1	TM1b (second alpha helix), in the plasma membrane at the boundary of the extracellular space. Near the creatine binding site.		not provided	not provided	not provided	not provided	Mental Disability + Urine Cr/Crn > 1.5 above normal range	not provided	Creatine Transport Disorder	Mental disability, other symptoms reported as a % of total patients included behavioral problems (85%), seizures (59%), motor dysfunction (58%).	Urine Cr/Crn > 1.5 above normal range	not provided	not provided	not provided	Information that is available is: "The mothers of 18/85, 21%, of index patients had learning difficulties/ mild ID of which 14 were proven heterozygotes and two had two or more affected sons but were not confirmed heterozygotes since no DNA analysis was performed... Molecular genetic studies were performed in 61 mothers and the mutation was de novo in 18, 30%, sons. A low level mosaicism was foun…	self	MNV	nonframeshift deletion, exonic	Pathogenic	152954279	152954284	AAGAAC	-	153688824	153688829	not provided	not provided	not provided	ECL1	nonframeshift deletion	exon1	c.250_255del	p.K84_N85del	Pathogenic	0	0	0	0	-
c.259G>A	p.G87R	Rosenberg 2004, Rosenberg 2007, Betsalel 2011, El-Kasaby 2019	4	1, T31	France, European XLMR Consortium	Male	g.2933G>A	not provided	not provided	exon 1	in a short repeat of three glycines located between the putative TMI and II in a small ICL that is conserved between SLC6 family members. "The mutation results in the substitution of the nonpolar and neutral glycine for the polar and basic arginine."	conserved between SLC6 family members	widely somatic, while wild type was only in cell plasma membrane	not provided	Mature glycosylation was increased with 4-PBA, no change from pifithrin, and an increase from 4-DMAG but creatine uptake of 0% of WT was not increased after 4-PBA.	Cr uptake <25% of wt, 30% of wt, <10% of wt creatine uptake	Creatine uptake less than 25% of wild type (Rosenberg 2007), 30% of wild type (DesRoches 2015), less than 10% of wild type creatine uptake (El-Kasaby 2019)	not provided	Creatine Transport Disorder	not provided	not provided	not provided	not provided	not provided	Not a de novo mutation. "Families are included in this panel if at least two males in the family are affected."	self	SNV	nonsynonymous SNV, exonic	Pathogenic	152954288	152954288	G	A	153688833	153688833	2 or 6	not provided	0	ECL1	nonsynonymous SNV	exon1	c.259G>A	p.G87R	Pathogenic	0	0	0	1	rs122453115
c.262_262+1delinsTT	p.(?)	Betsalel 2011, Van De Kamp 2013	2	1	not provided	Male	not provided	splice error	not provided	intron 1	not provided		not provided	not provided	not provided		Mental Disability + Urine Cr/Crn > 1.5 above normal range		Creatine Transport Disorder	Mental disability, other symptoms reported as a % of total patients included behavioral problems (85%), seizures (59%), motor dysfunction (58%).	Urine Cr/Crn > 1.5 above normal range	not provided	not provided	not provided	Information that is available is: "The mothers of 18/85, 21%, of index patients had learning difficulties/ mild ID of which 14 were proven heterozygotes and two had two or more affected sons but were not confirmed heterozygotes since no DNA analysis was performed... Molecular genetic studies were performed in 61 mothers and the mutation was de novo in 18, 30%, sons. A low level mosaicism was foun…	self	MNV	splicing	Pathogenic	152954291	152954292	GG	TT	153688836	153688837	5	not provided	not provided	Intronic	nonsynonymous SNV	exon1	c.262G>T	p.G88C	Pathogenic	0	0	0	0	-
c.262+26T>C	p.=	Betsalel 2011, Cameron 2017	2	not provided	not provided	not provided	not provided	not provided	not provided	intron 1	not provided	not provided	not provided	not provided	not provided	not provided	Present in 6 of 280 controls	not provided	Creatine Transport Disorder	not provided	not provided	not provided	not provided	not provided	Not unique to the patient and found in 25 M and 6 F with a MAF of 0.158.	self	SNV	intronic	Benign	152954317	152954317	T	C	153688862	153688862	not provided	not provided	not provided	Intronic	-	intron1	-	-	Benign	1	1	0	1	rs192387453,
c.262+65G>A	p.=	Betsalel 2011	1	not provided	not provided	not provided	not provided	not provided	not provided	intron 1	not provided	not provided	not provided	not provided	not provided	not provided	Predicted nonpathogenic	not provided	Creatine Transport Disorder	not provided	not provided	not provided	not provided	not provided	not provided	self	SNV	intronic	Likely Benign	152954356	152954356	G	A	153688901	153688901	not provided	not provided	not provided	Intronic	-	intron1	-	-	Likely Benign	0	1	1	1	rs1250470705,
c.263-95G>A	not provided	Cameron 2017	1	not provided	not provided	not provided	not provided	not provided	not provided	intron 1	not provided	not provided	not provided	not provided	not provided	not provided	Detected in an autistic patient	not provided	Creatine Transport Disorder	not provided	not provided	not provided	not provided	not provided	not provided	self	SNV	intronic	No Evidence for ACMG Pathogenicity Categorization	152955735	152955735	G	A	153690280	153690280	not provided	not provided	not provided	Intronic	-	intron1	-	-	Uncertain Significance	0	1	1	1	rs781935377,
c.263-2A>G	IVS1-2A>G, p.G88-E109, p.G88_L108del	Schiaffino 2005, Betsalel 2011, Chilosi 2012, Van De Kamp 2013	4	1	Italy	Male	not provided	splice error	not provided	intron 1	TM2	"These amino acids form the second transmembrane domain (TM II), which is a highly conserved region among all known SLC6A8 species Rattus nervicus, Mus musculus, Bos taurus, Oryctolagus cuniculus, and Torpedo marmorata and all human neurotransmitter transporter SLC6A1–14 family members, thus suggesting its relevant role in proper functioning."	not provided	not provided	not provided	"The patient's fibroblasts were unable to take up any creatine when incubated at physiological creatine levels"	Mental Disability + increased Cr/Crn ratio in urine + impaired fibroblast creatine uptake	not provided	Creatine Transport Disorder	Mental disability. "The delivery and neonatal period were uneventful. At the age of 21 months, he was referred to our center due to failure to thrive, recurrent vomiting, and motor delay (head control at 10 months, autonomous sitting at 12 months). His weight was 9,300 g, length 76 cm, and head circumference 45.5 cm (all under third centile). There were no dysmorphic signs, and cardiac, pulmonary…	Urine Cr/Crn ratio above normal range. "Electroencephalogram (EEG) showed slow, diffuse hypersynchronisms with abnormal multifocal spikes. Polygraphic recordings showed diffuse, generalized parossistic “bouffées” with simultaneous eye and upper limb myoclonic movements (Fig. 1). Visual and acoustic evoked potentials were normal. Cerebral magnetic resonance imaging (MRI) showed a hyperintense sign…	not provided	21 months	not provided	"The mother is heterozygous for the above described mutation, but has no apparent learning or behavioral disabilities. His nonconsanguineous parents, 6-year-old brother, and 5-year-old sister are healthy."	self	SNV	intronic	Pathogenic	152955828	152955828	A	G	153690373	153690373	5	not provided	not provided	TM2	splicing	intron1	c.263-2A>G		Pathogenic	0	0	0	1	rs1569539244
c.263-1G>C	r.263_325del, p.G88-L108del	Betsalel 2011	1	not provided	not provided	Female	not provided	not provided	not provided	intron 1	not provided	not provided	not provided	not provided	not provided	"fibroblasts incubated with a physiological concentration of creatine 25 mM showed no uptake."	Mental disability + decreased brain Cr + decreased fibroblast Cr uptake	not provided	Creatine Transport Disorder	"Patient 1 was a young female (DOB January 1993) born at term following a normal pregnancy and delivery with normal weight, length and head circumference. From the age of 2, she developed a behavior disturbance and was assessed by a pedopsychiatric institution that also diagnosed mild MR. At age 14, she was affected with auditory hallucinations and the diagnosis of chronic hallucinatory psychosis…	"A brain H-MRS was performed which showed a reduced cerebral creatine level with a normal appearance to choline and N-acetylaspartic acid (Figure 2). Urinary creatine levels were within the upper normal range. Plasma creatine was determined twice resulting in values of 39.9 mmol/l and 75.4 mmol/l (normal 30–124 mmol/l). Genomic DNA sequencing revealed a c.263-1G4C mutation. This mutation arose de…	not provided	14 yrs old	not provided	yes	self	SNV	splicing	Pathogenic	152955829	152955829	G	C	153690374	153690374	5	not provided	not provided	TM2	splicing	intron1	c.263-1G>C		Pathogenic	0	0	0	0	-
c.291_292insAGGG	p.A98Rfs*91	Betsalel 2012	1	not provided	not provided	not provided	not provided	not provided	not provided	not provided	not provided	not provided	not provided	not provided	not provided	not provided	The manuscript didn't categorize its pathogenicity. The variant is a frameshift that occurs early in the protein.	not provided	Creatine Transport Disorder	not provided	not provided	not provided	not provided	not provided	not provided	self	MNV	frameshift insertion, exonic	No Evidence.	152955858	152955858	-	AGGG	153690403	153690403	1	not provided	not provided	TM2	frameshift insertion	exon2	c.291_292insAGGG	p.A98Rfs*91	Uncertain Significance	0	0	0	0	-
c.306A>G	p.=	Betsalel 2011, Betsalel 2012	2	not provided	not provided	not provided	not provided	not provided	not provided	exon 2	not provided	not provided	not provided	not provided	not provided	not provided	Predicted non-pathogenic	not provided	Creatine Transport Disorder	not provided	not provided	not provided	not provided	not provided	not provided	self	SNV	synonymous SNV, exonic	Likely Benign	152955873	152955873	A	G	153690418	153690418	not provided	not provided	not provided	Synonymous	synonymous SNV	exon2	c.306A>G	p.G102G	Likely Benign	0	1	1	1	rs781983557
c.319_321delCTT	p.F107del	DeGrauw 2002, Salomons 2003, Rosenberg 2004, Rosenberg 2007, Malheiro 2012, Betsalel 2012, Van De Kamp 2013.	7	2, T115 and second family	European XLMR Consortium, 2nd family as well	Male	g.4533_4535delCTT	3 bp del	not provided	exon 2	loss of phenylalanine in TM2	conserved among all known creatine transporters bovine, rat, rabbit, electric ray, mouse and also within SLC6 family.	not provided	not provided	not provided	<10% of wild type creatine uptake	Mental Disability + Urine Cr/Crn > 1.5 above normal range, <10% of wild type creatine uptake	36	Creatine Transport Disorder	Mental disability, seizures, developmental delay affecting speech, language, and oscial behavior more than motor aspects, high pitched voice, short height below the 5th percentile, normal head circumference. Now at 20 years old, MRI shows cerebral atrophy. His brother has cerebral palsy and bilateral lengthening of Achilles tendons and developmental delay. At the age of 13, the brother had progre…	Urine Cr/Crn 860% of control, far above normal range. MRI showed cerebral atrophy in both brothers (DeGrauw 2002).	not provided	diagnosed with developmental delay early in life, before CTD was defined around the year 2000.	not provided	Sister and mother were carriers, sister had an IQ of 99 and performed average to low-average in school.	self	MNV	stopgain, exonic	Pathogenic	152955886	152955888	TTC	-	153690431	153690433	not provided	not provided	not provided	TM2	nonframeshift deletion	exon2	c.319_321del	p.F107del	Pathogenic	0	0	0	1	rs80338739
c.338G>A	p.G113N	Van De Kamp 2013	1	1	not provided	Male	not provided	missense	not provided	exon 2	TM2 (alpha helix)	not provided	not provided	not provided	not provided	reduced activity	Mental Disability + Urine Cr/Crn > 1.5 above normal range	not provided	Creatine Transport Disorder	Mental disability, other symptoms reported as a % of total patients included behavioral problems (85%), seizures (59%), motor dysfunction (58%).	Urine Cr/Crn > 1.5 above normal range	not provided	not provided	not provided	Information that is available is: "The mothers of 18/85, 21%, of index patients had learning difficulties/ mild ID of which 14 were proven heterozygotes and two had two or more affected sons but were not confirmed heterozygotes since no DNA analysis was performed... Molecular genetic studies were performed in 61 mothers and the mutation was de novo in 18, 30%, sons. A low level mosaicism was foun…	self	SNV	nonsynonymous SNV, exonic	Pathogenic	152955905	152955905	G	A	153690450	153690450	not provided	not provided	not provided	ICL1	nonsynonymous SNV	exon2	c.338G>A	p.G113D	Pathogenic	0	0	0	0	-
c.370T>C	p.W124R	Betsalel 2012, Van De Kamp 2013	2	1	not provided	Male	not provided	missense	not provided	exon 2	in an intracellular alpha helical region between TM2 and TM3	not provided	not provided	not provided	not provided	<10% of wild type creatine uptake	Mental Disability + Urine Cr/Crn > 1.5 above normal range + less than 10% of wild type creatine uptake	not provided	Creatine Transport Disorder	Mental disability, other symptoms reported as a % of total patients included behavioral problems (85%), seizures (59%), motor dysfunction (58%).	Urine Cr/Crn > 1.5 above normal range	not provided	not provided	not provided	Information that is available is: "The mothers of 18/85, 21%, of index patients had learning difficulties/ mild ID of which 14 were proven heterozygotes and two had two or more affected sons but were not confirmed heterozygotes since no DNA analysis was performed... Molecular genetic studies were performed in 61 mothers and the mutation was de novo in 18, 30%, sons. A low level mosaicism was foun…	self	SNV	nonsynonymous SNV, exonic	Pathogenic	152955937	152955937	T	C	153690482	153690482	not provided	not provided	not provided	ICL1	nonsynonymous SNV	exon2	c.370T>C	p.W124R	Pathogenic	0	0	0	0	-
c.394+52C>T	p.=	Betsalel 2011	1	not provided	not provided	not provided	not provided	not provided	not provided	intron 2	not provided	not provided	not provided	not provided	not provided	not provided	Predicted non-pathogenic	not provided	Creatine Transport Disorder	not provided	not provided	not provided	not provided	not provided	not provided	self	SNV	intronic	Likely Benign	152956013	152956013	C	T	153690558	153690558	not provided	not provided	not provided	Intronic	-	intron2			Likely Benign	0	1	1	1	rs369290313,
c.394+66C>A	p.=	Betsalel 2011	1	not provided	not provided	not provided	not provided	not provided	not provided	intron 2	not provided	not provided	not provided	not provided	not provided	not provided	Predicted non-pathogenic	not provided	Creatine Transport Disorder	not provided	not provided	not provided	not provided	not provided	not provided	self	SNV	intronic	Likely Benign	152956027	152956027	C	A	153690572	153690572	not provided	not provided	not provided	Intronic	-	intron2			Likely Benign	0	0	0	0	-
c.394+72C>A	p.=	Betsalel 2011	1	not provided	not provided	not provided	not provided	not provided	not provided	intron 2	not provided	not provided	not provided	not provided	not provided	not provided	Predicted non-pathogenic	not provided	Creatine Transport Disorder	not provided	not provided	not provided	not provided	not provided	not provided	self	SNV	intronic	Likely Benign	152956033	152956033	C	A	153690578	153690578	not provided	not provided	not provided	Intronic	-	intron2			Likely Benign	0	0	0	0	-
c.394+88G>A	p.=	Betsalel 2011, Cameron 2017	2	not provided	not provided	not provided	not provided	not provided	not provided	intron 2	not provided	not provided	not provided	not provided	not provided	not provided	Predicted non-pathogenic (Betsalel 2011), Detected in an autistic patient (Cameron 2017)	not provided	Creatine Transport Disorder	not provided	not provided	not provided	not provided	not provided	not provided	self	SNV	intronic	Likely Benign	152956049	152956049	G	A	153690594	153690594	not provided	not provided	not provided	Intronic	-	intron2			Likely Benign	1	1	0	1	rs6643763,
c.394+88G>C	p.=	Betsalel 2011	1	not provided	not provided	not provided	not provided	not provided	not provided	intron 2	not provided	not provided	not provided	not provided	not provided	not provided	Present in 7 of 280 controls	not provided	Creatine Transport Disorder	not provided	not provided	not provided	not provided	not provided	not provided (Betsalel 2011), not de novo this variant was detected in 21 M and 7 F out of 166 people and had a MAF of 0.143 (Cameron 2017).	self	SNV	intronic	Benign	152956049	152956049	G	C	153690594	153690594	not provided	not provided	not provided	Intronic	-	intron2			Benign	0	0	0	0	-
c.394+108G>A	not provided	Cameron 2017	1	not provided	not provided	not provided	not provided	not provided	not provided	intron 2	not provided	not provided	not provided	not provided	not provided	not provided	Detected in an autistic patient	not provided	Creatine Transport Disorder	not provided	not provided	not provided	not provided	not provided	not provided	self	SNV	intronic	No Evidence for ACMG Pathogenicity Categorization	152956069	152956069	G	A	153690614	153690614	not provided	not provided	not provided	Intronic	-	intron2			Uncertain Significance	0	1	1	1	rs1433507319,
c.395G>T	p.G132V	Lion-Francois 2006, Betsalel 2012, Van De Kamp 2013, El-Kasaby 2019, Salazar 2020	5	1	"White"	Male	not provided	missense	not provided	exon 3	in TM3	not provided	widely somatic, while wild type was only in cell plasma membrane, from El-Kasaby 2019. >80% reduction in PM expression, from Salazar 2020.	not provided	Mature glycosylation did not change with 4-PBA, pifithrin, or 4-DMAG. Creatine uptake of 0% of WT was not increased after 4-PBA, from El-Kasaby 2019. Creatine uptake did not increase with 4-PBA but did with 27C incubation, from Salazar 2020.	<20% of wild type creatine uptake from Betsalel 2012, <10% of wild type creatine uptake from El-Kasaby 2019, <30% of wild type creatine uptake from Salazar 2020.	Mental Disability + Urine Cr/Crn > 1.5 above normal range + less than 20% wild type creatine uptake, and less than 10% of wild type creatine uptake.	DQ = 38	Creatine Transport Disorder	Mental disability. Expressive language: 3 words at age 4. (Lion Francois 2006).	No creatine peak in H-MRS, Urine Cr/Crn 2.3 ratio, urine GAA 75.1 mmol/mol (Lion Francois 2006).	not provided	not provided	not provided	Lion-Francois 2006 claims 80% sporadic and 20% familial for all CCDS including GAMT but they give no specific numbers or evidence.	self	SNV	nonsynonymous SNV, exonic	Pathogenic	152956759	152956759	G	T	153691304	153691304	2 or 6	stabilizes alpha helix	0	ICL1	nonsynonymous SNV	exon3	c.395G>T	p.G132V	Pathogenic	0	0	0	1	rs122453117
c.407C>T	p.A136V	Curt 2018	1	1	not provided	Female	not provided	substitution	not provided	exon 3	not provided	not provided	not provided	not provided	not provided	35% of wild type activity	Mild intellectual disability + Increased urinary creatine to creatinine ratio	not provided	Creatine Transport Disorder	"Mild intellectual disability with speech difficulties but no epilepsy" in patient (female), mother, and grandmother (Curt 2018).	"Increased urinary creatine to creatinine ratio (3 fold increase compared with the upper reference value) as well as urinary guanidinoacetate to creatine ratio just above the upper reference value" (Curt 2018)	not provided	not provided	not provided	Patients 5 and 6 are mother and daughter	self	SNV	nonsynonymous SNV, exonic	Pathogenic	152956771	152956771	C	T	153691316	153691316	not provided	not provided	not provided	ICL1	nonsynonymous SNV	exon3	c.407C>T	p.A136V	Pathogenic	0	0	0	0	-
c.428_430delACT	p.Y143del	Betsalel 2012, Van De Kamp 2012, Van De Kamp 2013	3	1	not provided	Male	not provided	3 bp del	not provided	exon 3	in TM3	not provided	not provided	not provided	not provided	not provided	Mental Disability + Urine Cr/Crn > 1.5 above normal range	not provided	Creatine Transport Disorder	Pervasive Developmental Disorder Not Otherwise Specified (PDD-NOS), ADHD. One patient had epilepsy at 3 yrs 11 months onset, one patient did not have epilepsy.	Urine Cr/Cn 3.5. Urine GAA 67 mmol/mol creatine (Van De Kamp 2012).	not provided	< 4 yrs	not provided	Information that is available is: "The mothers of 18/85, 21%, of index patients had learning difficulties/ mild ID of which 14 were proven heterozygotes and two had two or more affected sons but were not confirmed heterozygotes since no DNA analysis was performed... Molecular genetic studies were performed in 61 mothers and the mutation was de novo in 18, 30%, sons. A low level mosaicism was foun…	self	MNV	stopgain, exonic	Pathogenic	152956792	152956794	ACT	-	153691337	153691339	3	Residue 144 is in creatine binding pocket	not provided	TM3	nonframeshift deletion	exon3	c.428_430del	p.Y143del	Pathogenic	0	0	0	0	-
c.462G>A	p.W154X	Fons 2009, Alcaide 2011, Van De Kamp 2013	3	2	Spanish	Male	not provided	nonsense	not provided	exon 3	in TM3	not provided	not provided	not provided	not provided	<10% wild type creatine uptake.	Mental Disability + Urine Cr/Crn > 1.5 above normal range, <10% of wild type creatine uptake	not provided	Creatine Transport Disorder	Mental disability, other symptoms reported as a % of total patients included behavioral problems (85%), seizures (59%), motor dysfunction (58%).	Urine Cr/Crn > 1.5 above normal range (Van De Kamp 2013). Intracellular creatine in cultured primary fibroblasts 0.60 +/- 0.08 pmol/ug protein (Alcaide 2011). Patient's fibroblasts had signficantly more intracellular ROS and more phosphorylated p38 stress activated protein kinase than control cells (Alcaide 2011). Fibroblasts from patients had significantly increased percent of cells in the S/G2/…	not provided	not provided	not provided	not provided	self	SNV	stopgain, exonic	Pathogenic	152956826	152956826	G	A	153691371	153691371	1	not provided	not provided	TM3	stopgain	exon3	c.462G>A	p.W154X	Pathogenic	0	0	0	0	-
c.467_469del	p.(F156del)	Betsalel 2012	1	not provided	not provided	not provided	not provided	not provided	not provided	not provided	not provided	not provided	not provided	not provided	not provided	not provided	No evidence	not provided	Creatine Transport Disorder	not provided	not provided	not provided	not provided	not provided	not provided	self	MNV	stopgain, exonic	No Evidence.	152956831	152956833	TCT	-	153691376	153691378	not provided	not provided	not provided	TM3	nonframeshift deletion	exon3	c.467_469del	p.F156del	Uncertain Significance	0	0	0	0	-
c.495C>T	p.(T165T)	Betsalel 2011, Betsalel 2012	2	not provided	not provided	not provided	not provided	not provided	not provided	exon 3	not provided	not provided	not provided	not provided	not provided	not provided	Predicted non-pathogenic	not provided	Creatine Transport Disorder	not provided	not provided	not provided	not provided	not provided	not provided	self	SNV	synonymous SNV, exonic	Likely Benign	152956859	152956859	C	T	153691404	153691404	not provided	not provided	not provided	ECL2	synonymous SNV	exon3	c.495C>T	p.T165T	Likely Benign	0	0	0	1	rs144904949
c.541T>C	p.C181R	Valayannopoulos 2012, Betsalel 2012, Van De Kamp 2013	3	1	not provided	Male	not provided	missense	not provided	exon 3	in a disordered extracellular region near TM3, between TM3 and an extracellular alpha helix. The protein was in the membrane fraction which the authors interpret to mean plasma membrane but could be any membrane.	not provided	not provided	not provided	not provided	<10% of wild type creatine uptake. <10% of wild type creatine uptake.	Mental Disability + Urine Cr/Crn > 1.5 above normal range + less than 10% of wild type creatine uptake	not provided	Creatine Transport Disorder	Speech delay, autistic behavior, febrile and nonfebrile seizures at 2y2m, muscular hypotonia (Valayannopoulos 2013).	Urine Cr/Crn > 1.5 above normal range (Van De Kamp 2013), Brain creatine absent on MRS (Valayannopoulos 2013).	not provided	2 yrs	not provided	not provided	self	SNV	nonsynonymous SNV, exonic	Pathogenic	152956905	152956905	T	C	153691450	153691450	not provided	Disulfide bridge	not provided	ECL2	nonsynonymous SNV	exon3	c.541T>C	p.C181R	Pathogenic	0	0	0	0	-
c.544G>A	p.V182M	DesRoches 2015, Clark 2006	2	not provided	not provided	not provided	not provided	not provided	not provided	not provided	EC	3 of 8 species	not provided	not provided	not provided	not provided	Variant did not segregate with phenotype.	not provided	Creatine Transport Disorder	not provided	not provided	not provided	not provided	not provided	"The variant did not segregate with the phenotype in the family and the patient had a normal creatine signal in H-MRS of brain"	self	SNV	nonsynonymous SNV, exonic	Likely Benign	152956908	152956908	G	A	153691453	153691453	not provided	not provided	not provided	ECL2	nonsynonymous SNV	exon3	c.544G>A	p.V182M	Likely Benign	0	1	1	1	rs149024147
c.557G>A	p.R186H	DesRoches 2015	1	not provided	not provided	not provided	not provided	not provided	not provided	not provided	EC	4 of 7 species	not provided	not provided	not provided	82% of wild type	Uptake 82% of wild type.	not provided	Creatine Transport Disorder	not provided	not provided	not provided	not provided	not provided	Not pathogenic; 82% of wild type	self	SNV	nonsynonymous SNV, exonic	Likely Benign	152956921	152956921	G	A	153691466	153691466	not provided	not provided	not provided	ECL2	nonsynonymous SNV	exon3	c.557G>A	p.R186H	Likely Benign	0	0	0	1	rs372601430
c.570_571delTG	p.A191Qfs*9	Betsalel 2012, Van De Kamp 2012, Van De Kamp 2013	3	1	not provided	Male	not provided	frame shift	not provided	exon 3	EC between TM3 and TM4	not provided	not provided	not provided	not provided	not provided	Mental Disability + Urine Cr/Crn > 1.5 above normal range	not provided	Creatine Transport Disorder	Pervasive Developmental Disorder Not Otherwise Specified (PDD-NOS), ADHD.	Urine Cr/Crn ratio 4.0 (elevated), urine GAA 114 mmol/mol creatine.	not provided	not provided	not provided	Information that is available is: "The mothers of 18/85, 21%, of index patients had learning difficulties/ mild ID of which 14 were proven heterozygotes and two had two or more affected sons but were not confirmed heterozygotes since no DNA analysis was performed... Molecular genetic studies were performed in 61 mothers and the mutation was de novo in 18, 30%, sons. A low level mosaicism was foun…	self	MNV	frameshift deletion, exonic	Pathogenic	152956934	152956935	TG	-	153691479	153691480	1	Residue 192 is a glycosylation site	not provided	ECL2	frameshift deletion	exon3	c.570_571del	p.A191Qfs*9	Pathogenic	0	0	0	1	rs1557044442
c.603C>T	p.=	Clark 2006, Betsalel 2011	2	not provided	not provided	not provided	not provided	not provided	not provided	exon 3	not provided	not provided	not provided	not provided	not provided	not provided	Predicted non-pathogenic	not provided	Creatine Transport Disorder	not provided	not provided	not provided	not provided	not provided	not provided	self	SNV	synonymous SNV, exonic	Likely Benign	152956967	152956967	C	T	153691512	153691512	not provided	not provided	not provided	Synonymous	synonymous SNV	exon3	c.603C>T	p.D201D	Likely Benign	0	1	1	1	rs143019641
c.619C>T	p.R207W	Ardon 2016	1	1	lived in Israel	Male	not provided	missense	SCL6A8 was sequenced using primers flanking each exon	exon	not provided	not provided	not provided	not provided	not provided	Patient fibroblasts had <10% of creatine uptake of control fibroblasts. Transfection into HeLa cells did not increase creatine uptake. Information about the patient's mother: Her son's fibroblasts had <10% of creatine uptake of control fibroblasts. Transfection into HeLa cells did not increase creatine uptake.	Mental Disability + Increased Urine Cr/Crn + Fibroblasts had less than ten percent of wild type creatine uptake.	not provided	Creatine Transport Disorder	"Patient 1 is a male who presented at 10 months of age with global developmental delay. He had failure to thrive, borderline microcephaly and significant hypotonia without dysmorphism. An initial MRI/MRS at 2 years of age identified non- specific changes in the white matter, but the lack of the creatine peak was not correctly identified at that time. A repeated MRI/MRS at 3 years of age demonstra…	"Biochemical testing indicated increased urine creatine of 2.9 mmol/mol creatinine (normal 0.006–1.2 mmol/mol creatinine) with normal guanidinoacetate. " (Ardon 2016) Information about the patient's mother: "Her biochemical testing indicated normal urine creatine of 0.089 mmol/mol creatinine (normal range: 0.011–0.24 mmol/mol creatinine) and guanidinoacetate of 29.3 mmol/mol creatinine (normal ra…	10 months old (the male patient). The patient's mother: only minor symptoms	8.5 yrs	not provided	"His mother was heterozygous for this mutation"	self, mother of patient.	SNV	nonsynonymous SNV, exonic	Pathogenic	152956983	152956983	C	T	153691528	153691528	not provided	not provided	not provided	ECL2	nonsynonymous SNV	exon3	c.619C>T	p.R207W	Pathogenic	0	0	0	0	-
c.634G>A	p.E212K	Betsalel 2012, Van De Kamp 2013	2	1	not provided	Male	not provided	missense	not provided	exon 3	EC between TM3 and TM4 in an alpha helical ordered EC domain	not provided	not provided	not provided	not provided	<10% of wild type creatine uptake. Reduced activity.	Mental Disability + Urine Cr/Crn > 1.5 above normal range + less than 10% of wild type creatine uptake	not provided	Creatine Transport Disorder	Mental disability, other symptoms reported as a % of total patients included behavioral problems (85%), seizures (59%), motor dysfunction (58%).	Urine Cr/Crn > 1.5 above normal range	not provided	not provided	not provided	Information that is available is: "The mothers of 18/85, 21%, of index patients had learning difficulties/ mild ID of which 14 were proven heterozygotes and two had two or more affected sons but were not confirmed heterozygotes since no DNA analysis was performed... Molecular genetic studies were performed in 61 mothers and the mutation was de novo in 18, 30%, sons. A low level mosaicism was foun…	self	SNV	nonsynonymous SNV, exonic	Pathogenic	152956998	152956998	G	A	153691543	153691543	not provided	not provided	not provided	ECL2	nonsynonymous SNV	exon3	c.634G>A	p.E212K	Pathogenic	0	0	0	0	-
c.635_636delAG	p.E212Vfs*83	Curt 2018	1	1	not provided	Male	not provided	deletion	not provided	exon 3	not provided	not provided	not provided	not provided	not provided	1% of wt	Mental disability + only 1% of wild type creatine uptake	not provided	Creatine Transport Disorder	not provided	not provided	not provided	not provided	not provided	"patients 2 and 3 are brothers"	self	MNV	frameshift deletion, exonic	Pathogenic	152956999	152957000	AG	-	153691544	153691545	1	not provided	not provided	ECL2	frameshift deletion	exon3	c.635_636del	p.E212Vfs*83	Pathogenic	0	0	0	0	-
c.644+5G>A	p.(?)	Van De Kamp 2013	1	1	not provided	Male	not provided	splice error	not provided	intron 3	not provided	not provided	not provided	not provided	not provided	not provided	Mental Disability + Urine Cr/Crn > 1.5 above normal range	not provided	Creatine Transport Disorder	Mental disability, other symptoms reported as a % of total patients included behavioral problems (85%), seizures (59%), motor dysfunction (58%).	Urine Cr/Crn > 1.5 above normal range	not provided	not provided	not provided	Information that is available is: "The mothers of 18/85, 21%, of index patients had learning difficulties/ mild ID of which 14 were proven heterozygotes and two had two or more affected sons but were not confirmed heterozygotes since no DNA analysis was performed... Molecular genetic studies were performed in 61 mothers and the mutation was de novo in 18, 30%, sons. A low level mosaicism was foun…	self	SNV	intronic	Pathogenic	152957013	152957013	G	A	153691558	153691558	5	not provided	not provided	Intronic	-	intron3			Pathogenic	0	0	0	0	-
c.644+9G>A	p.=	Betsalel 2011	1	not provided	not provided	not provided	not provided	not provided	not provided	intron 3	not provided	not provided	not provided	not provided	not provided	not provided	Predicted non-pathogenic	not provided	Creatine Transport Disorder	not provided	not provided	not provided	not provided	not provided	not provided	self	SNV	intronic	Likely Benign	152957017	152957017	G	A	153691562	153691562	not provided	not provided	not provided	Intronic	-	intron3			Likely Benign	0	1	1	1	rs200353790,
c.676G>T	p.E226X	Betsalel 2012, Van De Kamp 2013	2	1	not provided	Male	not provided	nonsense	not provided	exon 4	EX between TM3 and TM4 in an unordered region between the EC alpha helix and TM4.	not provided	not provided	not provided	not provided	not provided	Mental Disability + Urine Cr/Crn > 1.5 above normal range	not provided	Creatine Transport Disorder	Mental disability, other symptoms reported as a % of total patients included behavioral problems (85%), seizures (59%), motor dysfunction (58%).	Urine Cr/Crn > 1.5 above normal range	not provided	not provided	not provided	Information that is available is: "The mothers of 18/85, 21%, of index patients had learning difficulties/ mild ID of which 14 were proven heterozygotes and two had two or more affected sons but were not confirmed heterozygotes since no DNA analysis was performed... Molecular genetic studies were performed in 61 mothers and the mutation was de novo in 18, 30%, sons. A low level mosaicism was foun…	self	SNV	stopgain, exonic	Pathogenic	152957461	152957461	G	T	153692006	153692006	1	not provided	not provided	ECL2	stopgain	exon4	c.676G>T	p.E226X	Pathogenic	0	0	0	0	-
c.729G>T	p.W243C	Betsalel 2012, Salazar 2012	2	not provided	not provided	not provided	not provided	missense	not provided	not provided	not provided		Only 30% of the protein abundance at the plasma membrane compared to wild type.	not provided	Restored to wild type plasma membrane abundance but not creatine uptake by both 27C incubation and 5mM 4-PBA.	<20% of wild type creatine uptake, Betsalel 2012. 10% of wild type creatine uptake, Salazar 2020	Less than 20% of wild type creatine uptake	not provided	Creatine Transport Disorder	not provided	not provided	not provided	not provided	not provided	not provided	self	SNV	nonsynonymous SNV, exonic	Pathogenic	152957514	152957514	G	T	153692059	153692059	2 and 4	not provided	0	TM4	nonsynonymous SNV	exon4	c.729G>T	p.W243C	Pathogenic	0	0	0	0	-
c.757G>C	p.G253R	Battini 2011 (female patient is from Battini 2011), Chilosi 2012, Van De Kamp 2013, El-Kasaby 2019	4	1	Italy	Male, Female	not provided	missense	not provided	exon 4	ICL between TM4 and TM5 (Van De Kamp 2013 Fig 4)	"The highly conserved nature of p.G253 in mammalian and vertebrate ortholog and the clear difference in the chemical properties of the wild type and mutant amino acids offer indirect evidence that the p.G253R mutation is pathogenic"	widely somatic, while wild type was only in cell plasma membrane	not provided	Mature glycosylation did not change with 4-PBA, pifithrin, or 4-DMAG but creatine uptake of 0% of WT was not increased after 4-PBA.	"undetectable Cr transport in cells at physiological concentrations", <10% of wild type creatine uptake. Female patient: her son had "undetectable Cr transport in cells at physiological concentrations"	Mental Disability + Urine Cr/Crn > 1.5 above normal range + less than 10% of wild type creatine uptake	not provided	Creatine Transport Disorder	"Language performance appeared markedly reduced in comparison to nonverbal abilities" and "A discrepancy between nonverbal and verbal skills was observed, confirming the peculiar vulnerability of language development under brain Cr depletion" (Battini 2011). "In particular, the scores resulted in a mild impairment in social personal (DQ=68), performance (DQ=65), and eye–hand coordination subscale…	"Brain MRI did not show any area of abnormal signal, while 1H-MRS revealed a marked reduction of Cr peak at 3.05 ppm according to the pattern already described in our previous patient...Biochemical screening showed a high excretion of Cr (17184.00 _mol/L; n.v.=200–5500), with a Cr/Crn ratio of 3.08 (n.v.b1.0) [6]; blood levels were normal (43.55 _mol/L; n.v.=18–141). Cr uptake in patient fibrobla…	not provided	not provided	not provided	The child's mother carried the variant	self, mother of patient.	SNV	nonsynonymous SNV, exonic	Pathogenic	152957542	152957542	G	C	153692087	153692087	2 or 6	not provided	0	ICL2	nonsynonymous SNV	exon4	c.757G>C	p.G253R	Pathogenic	0	0	0	0	-
c.777+4C>T	p.=	Betsalel 2011	1	not provided	not provided	not provided	not provided	not provided	not provided	intron 4	not provided	not provided	not provided	not provided	not provided	not provided	Predicted non-pathogenic	not provided	Creatine Transport Disorder	not provided	not provided	not provided	not provided	not provided	not provided	self	SNV	intronic	Likely Benign	152957566	152957566	C	T	153692111	153692111	not provided	not provided	not provided	Intronic	-	intron4			Likely Benign	0	1	1	1	rs201581661,
c.778-2A>G	p.(spl)	Betsalel 2011, Betsalel 2012, Curt 2018	3	1	not provided	Male	not provided	splice error	not provided	intron 4	not provided	not provided	not provided	not provided	not provided	4% of wt	Mental disability and 4% of the creatine uptake of wild type SLC6A8	not provided	Creatine Transport Disorder	"Patient 2 was a 7-year-old male with epilepsy, expressive language difficulties and a movement disorder…His brother (patient 3), currently 10 years old, showed a similar clinical phenotype" (Betsalel 2011)	"He was tested for mutations in SLC6A8 after H-MRS of the brain revealed a diminished creatine peak with a normal appearance to NAA and choline and urinary analysis showed an increased Cr/Crn value. This resulted in the detection of a hemizygous c.778-2A4G variant. His brother (patient III), currently 10 years old, showed a similar clinical phenotype with an increased urinary Cr/Crn value and abs…	not provided	7 and 10 years old	not provided	shared by two brothers and their mother	self	SNV	splicing	Pathogenic	152958494	152958494	A	G	153693039	153693039	5	not provided	not provided	Intronic	splicing	intron4	c.778-2A>G		Pathogenic	0	0	0	0	-
c.780C>T	p.=	Clark 2006, Betsalel 2011	2	not provided	not provided	not provided	not provided	not provided	not provided	exon 5	not provided	not provided	not provided	not provided	not provided	not provided	predicted non-pathogenic	not provided	Creatine Transport Disorder	not provided	not provided	not provided	not provided	not provided	not provided	self	SNV	synonymous SNV, exonic	Likely Benign	152958498	152958498	C	T	153693043	153693043	not provided	not provided	not provided	Synonymous	synonymous SNV	exon5	c.780C>T	p.I260I	Likely Benign	1	1	1	1	rs148232368
c.786C>G	p.Y262X	DeGrauw 2002, Salomons 2003, Betsalel 2021, Van De Kamp 2013, Rosenberg 2004	5	1	not provided	Male	not provided	nonsense	not provided	exon 5	in TM5	not provided	not provided	not provided	not provided	"have been shown to impair creatine uptake"	Mental Disability + Urine Cr/Crn > 1.5 above normal range + impaired creatine uptake	not provided	Creatine Transport Disorder	Mild developmental delay, started walking at 20 months, does not speak any words as of 2 yrs old, appears to comprehend some spoken language, feed himself at age 2 and has good social skills. Head circumference 50th percentile, height 10th percentile (DeGrauw 2002).	Urine Cr/Crn was 1500% of the average value, above normal range (DeGrauw 2002)	not provided	2 yrs	not provided	The mother is a confirmed carrier. No family history of mental disability.	self	SNV	stopgain, exonic	Pathogenic	152958504	152958504	C	G	153693049	153693049	1	not provided	not provided	ICL2	stopgain	exon5	c.786C>G	p.Y262X	Pathogenic	0	0	0	0	-
c.808G>A	p.V270M	DesRoches 2015	1	not provided	not provided	not provided	not provided	not provided	not provided	not provided	TM5	9 of 9 species	not provided	not provided	not provided	100% of wt	This variant had 100% of wild type SLC6A8 creatine uptake.	not provided	Creatine Transport Disorder	not provided	not provided	not provided	not provided	not provided	Non-pathogenic, 100% of wild type SLC6A8 activity	self	SNV	nonsynonymous SNV, exonic	Benign	152958526	152958526	G	A	153693071	153693071	not provided	not provided	not provided	TM5	nonsynonymous SNV	exon5	c.808G>A	p.V270M	Benign	0	0	0	1	rs146985734
c.813C>T	p.=V271V	Clark 2006, Betsalel 2011, Betsalel 2012, Cameron 2017	4	not provided	not provided	not provided	not provided	not provided	not provided	exon 5	not provided	not provided	not provided	not provided	not provided	not provided	Detected in 4 of 280 controls	not provided	Creatine Transport Disorder	not provided	not provided	not provided	not provided	not provided	not provided	self	SNV	synonymous SNV, exonic	Benign	152958531	152958531	C	T	153693076	153693076	not provided	not provided	not provided	TM5	synonymous SNV	exon5	c.813C>T	p.V271V	Benign	1	1	1	1	rs138064933
c.856C>T	p.=	Betsalel 2011	1	not provided	not provided	not provided	not provided	not provided	not provided	exon 5	not provided	not provided	not provided	not provided	not provided	not provided	Predicted non-pathogenic	not provided	Creatine Transport Disorder	not provided	not provided	not provided	not provided	not provided	not provided	self	SNV	synonymous SNV, exonic	Likely Benign	152958574	152958574	C	T	153693119	153693119	not provided	not provided	not provided	Synonymous	synonymous SNV	exon5	c.856C>T	p.L286L	Likely Benign	0	1	1	1	rs782005985
c.878_879delTC	p.L293Qfs*2	Poo-Arguelles 2006, Fons 2009, Fons 2008, Fons 2009, Fons 2010, Betsalel 2012, Van De Kamp 2013	7	1	Spanish	Male	not provided	frame shift, truncated protein containing three alternative residues.	not provided	exon 5	EC between TM5 and TM6A	"Leucine 293 is conserved among all known creatine transporter familiy members as well as among most human neurotransmitter family members (conserved in SLC6A1-13 excluding 1,5, and 14). Moreover, Leucine 293 is part of a putative leucine zipper."	not provided	not provided	not provided	Creatine uptake in fibroblasts at 25 umol/L creatine was undetectable. At 500 umol/L creatine it was 7.2 pmol/ug protein, <20% of reference value.	Mental Disability + Urine Cr/Crn above normal range + impaired fibroblast creatine uptake.	not provided	Creatine Transport Disorder	"Pregnancy, delivery and neonatal period were normal. His psychomotor development was slightly retarded from the first months of life. He started walking at 15 months, showed little interest in his surroundings and had severely delayed language acquisition. He began with psychological therapy at 30 months of age and was referred to our Neuropediatrics Department ... at the age of 3 years. He show…	Urine Cr/Crn 1200% versus average value, far above normal range (Poo Arguelles 2006).	not provided	referred to hospital at 21 months for psychomotor delay.	not provided	The mother of the patient was heterozygous	self	MNV	exonic, frameshift block substitution	Pathogenic	152958596	152958597	TC	-	153693141	153693142	1	not provided	not provided	ECL3	frameshift deletion	exon5	c.878_879del	p.L293Qfs*2	Pathogenic	0	0	0	0	-
c.880A>C	p.K294Q	DesRoches 2015	1	not provided	not provided	not provided	not provided	not provided	not provided	not provided	EC	8 of 9 species	not provided	not provided	not provided	100% of wt	This variant had 100% of wild type SLC6A8 creatine uptake.	not provided	Creatine Transport Disorder	not provided	not provided	not provided	not provided	not provided	Non-pathogenic, 100% of wild type activity	self	SNV	nonsynonymous SNV, exonic	Benign	152958598	152958598	A	C	153693143	153693143	not provided	not provided	not provided	ECL3	nonsynonymous SNV	exon5	c.880A>C	p.K294Q	Benign	0	0	0	1	rs376937460
c.884_885delCT	p.P295Rfs*168	Betsalel 2012, Van De Kamp 2013	2	1	not provided	Male	not provided	frame shift	not provided	exon 5	EC between TM5 and TM6A	not provided	not provided	not provided	not provided	not provided	Mental Disability + Urine Cr/Crn > 1.5 above normal range	not provided	Creatine Transport Disorder	Mental disability, other symptoms reported as a % of total patients included behavioral problems (85%), seizures (59%), motor dysfunction (58%).	Urine Cr/Crn > 1.5 above normal range	not provided	not provided	not provided	Information that is available is: "The mothers of 18/85, 21%, of index patients had learning difficulties/ mild ID of which 14 were proven heterozygotes and two had two or more affected sons but were not confirmed heterozygotes since no DNA analysis was performed... Molecular genetic studies were performed in 61 mothers and the mutation was de novo in 18, 30%, sons. A low level mosaicism was foun…	self	MNV	frameshift deletion, exonic	Pathogenic	152958602	152958603	CT	-	153693147	153693148	1	not provided	not provided	ECL3	frameshift deletion	exon5	c.884_885del	p.P295Rfs*168	Pathogenic	0	0	0	0	-
c.912G>A	r. 772_912 del, p.I260Q304del	Lion-Francois 2006, Betsalel 2011, Betsalel 2012, Van De Kamp 2013, Curt 2018	5	1	not provided	Male	not provided	splice error, skips exon 5	not provided	exon 5, intron 5	not provided	not provided	not provided	not provided	not provided	1% of wt	Mental Disability + Urine Cr/Crn > 1.5 above normal range + the variant had only 1% of wild type creatine uptake	<40	Creatine Transport Disorder	Mental disability, expressive vocabulaty 10 words at 8 yrs of age (Lion Francois 2006).	Urine Cr/Crn 2.7 (age matched control range 0.02-0.7), Urine GAA 85.2 (age matched control range 4-220), no creatine peak (Lion Francois 2006).	not provided	8 yrs	not provided	"Mother is hemizygous for this mutation"	self	SNV	nonframeshift deletion, exonic	Pathogenic	152958630	152958630	G	A	153693175	153693175	5	not provided	not provided	ICL2 and ECL3	synonymous SNV	exon5	c.912G>A	p.Q304Q	Pathogenic	0	0	0	0	-
c.913-40T>C	p.=	Betsalel 2011, Cameron 2017	2	not provided	not provided	not provided	not provided	not provided	not provided	intron 5	not provided	not provided	not provided	not provided	not provided	not provided	Predicted non-pathogenic. MAF of 0.03.	not provided	Creatine Transport Disorder	not provided	not provided	not provided	not provided	not provided	Heterozygous in 10 individuals out of 166, not pathogenic.	self	SNV	intronic	Likely Benign	152958678	152958678	T	C	153693223	153693223	not provided	not provided	not provided	Intronic	-	intron5			Likely Benign	1	1	1	1	rs187505163,
c.917G>A	p.W306X	Betsalel 2012, Van De Kamp 2013	2	1	not provided	Male	not provided	nonsense	not provided	exon 6	TM6A	not provided	not provided	not provided	not provided	not provided	Mental Disability + Urine Cr/Crn > 1.5 above normal range	not provided	Creatine Transport Disorder	Mental disability, other symptoms reported as a % of total patients included behavioral problems (85%), seizures (59%), motor dysfunction (58%).	Urine Cr/Crn > 1.5 above normal range	not provided	not provided	not provided	Information that is available is: "The mothers of 18/85, 21%, of index patients had learning difficulties/ mild ID of which 14 were proven heterozygotes and two had two or more affected sons but were not confirmed heterozygotes since no DNA analysis was performed... Molecular genetic studies were performed in 61 mothers and the mutation was de novo in 18, 30%, sons. A low level mosaicism was foun…	self	SNV	stopgain, exonic	Pathogenic	152958722	152958722	G	A	153693267	153693267	1	not provided	not provided	TM6	stopgain	exon6	c.917G>A	p.W306X	Pathogenic	0	0	0	0	-
c.942C>G	p.F314L	DesRoches 2015	1	not provided	not provided	not provided	not provided	missense	not provided	not provided	TM6	9 of 9 species	not provided	not provided	not provided	65% of wt	Creatine uptake was 65% of wild type creatine uptake	not provided	Creatine Transport Disorder	not provided	not provided	not provided	not provided	not provided	not provided	self	SNV	nonsynonymous SNV, exonic	Likely Pathogenic	152958747	152958747	C	G	153693292	153693292	3	creatine binding pocket	not provided	TM6	nonframeshift deletion	exon6	c.942C>G	p.F315del	Likely Benign	0	0	0	1	rs144678921
c.942_944delCTT	p.F315del	Fons 2008, Fons 2009, Fons 2010, Betsalel 2012, Van De Kamp 2013	5	1	not provided	Male	not provided	3 bp del	not provided	exon 6	TM6A	not provided	not provided	not provided	not provided	not provided	Mental Disability + Urine Cr/Crn > 1.5 above normal range	not provided	Creatine Transport Disorder	Mental disability, other symptoms reported as a % of total patients included behavioral problems (85%), seizures (59%), motor dysfunction (58%).	Urine Cr/Crn > 1.5 above normal range	not provided	not provided	not provided	not provided	self	MNV	stopgain, exonic	Pathogenic	152958747	152958749	CTT	-	153693292	153693294	2, 3, and 4	creatine binding pocket	not provided	TM6	nonsynonymous SNV	exon6	c.942_944delCTT	p.F314L	Pathogenic	0	0	0	0	-
c.950_951insA or c.950dupA	p.Y317fs*0	Rosenberg 2004, Rosenberg 2007, Betsalel 2012	3	1, P66	European XLMR Consortium	Male	g.7400_7401insA	stop	not provided	exon 6	Insertion of adenosine truncates the protein length to a fragment 316 a.a. long, lacking 319 a.a., likely resulting in a loss of all creatine transport function	protein length is very conserved, trunction to 316 a.a. fragment is very unusual	not provided	not provided	not provided	<20% of wild type creatine uptake.	Less than 20% of wild type creatine uptake	not provided	Creatine Transport Disorder	mental disability	not provided	not provided	not provided	not provided	Not declared.	self	SNV	stopgain, exonic	Pathogenic	152958755	152958755	-	A	153693300	153693300	not provided	not provided	not provided	TM6	stopgain	exon6	c.950dupA	p.Y317fs*0	Pathogenic	0	0	0	0	-
c.952G>A	p.A318T	DesRoches 2015	1	not provided	not provided	not provided	not provided	not provided	not provided	not provided	TM6	9 of 9 species	not provided	not provided	not provided	78% of wild type	Creatine uptake was 78% of wild type creatine uptake	not provided	Creatine Transport Disorder	not provided	not provided	not provided	not provided	not provided	non-pathogenic, 78% of wild type	self	SNV	nonsynonymous SNV, exonic	Likely Benign	152958757	152958757	G	A	153693302	153693302	3	creatine binding pocket	not provided	TM6	nonsynonymous SNV	exon6	c.952G>A	p.A318T	Likely Benign	0	0	0	1	rs373953317
c.974_975delCA	p.T325Sfs*138	Ardon 2010, Betsalel 2012, Van De Kamp 2013	3	1	not provided	Male	not provided	frame shift	not provided	exon 6	not provided	not provided	not provided	not provided	not provided	"To confirm the diagnosis, we measured [14]C-creatine transport in fibroblasts. [14]C-Creatine transport in normal human fibroblasts was linear for up to 2 hr at 37*C. Kinetic studies indicated the presence of a single saturable creatine transporter with a Km of 34.7 +/- 2.5 mM [at 2 uM to 2 mM creatine concentration]. Fibroblasts from the propositus lacked creatine transport."	Mental Disability + Urine Cr/Crn above normal range + Impaired fibroblast creatine uptake.	not provided	Creatine Transport Disorder	"The propositus presented at 6 months of age with delays in development and slow progress since then with no regression. Seizures started at 3.5 years of age and responded well to treatment with anticonvulsants. He had failure to thrive with all growth parameters (including head size) at or below the fifth centile. Brain MRI indicated hemispheric white matter abnormalities, while MR spectroscopy …	"Biochemical testing indicated increased urine creatine/creatinine ratio, with normal plasma creatine and guanidinoacetate...Biochemical testing in the propositus (II-4) and the half-brother (II-3) indicated normal plasma levels of creatine (103 and 99 mM, respectively, normal 76_x0002_22 mM) and guanidinoacetate (1.45 and 1.79 mM, respectively, normal 1.36_x0002_0.64 mM). The urine creatine/ cre…	not provided	6 months: developmental delays. 12 year old half brother was similarly delayed.	not provided	Their mother is heterozygous	self	MNV	frameshift deletion, exonic	Pathogenic	152958779	152958780	CA	-	153693324	153693325	1	not provided	not provided	TM6	frameshift deletion	exon6	c.974_975del	p.T325Sfs*138	Pathogenic	0	0	0	1	rs1060502808
c.986G>T	p.S329I	Betsalel 2012, Van De Kamp 2013	2	1	not provided	Male	not provided	missense	not provided	exon 6	ICL btwn TM6B and TM7	not provided	not provided	not provided	not provided	<10% of wild type creatine uptake	Mental Disability + Urine Cr/Crn > 1.5 above normal range + less than 10% of wild type creatine uptake	not provided	Creatine Transport Disorder	Mental disability, other symptoms reported as a % of total patients included behavioral problems (85%), seizures (59%), motor dysfunction (58%).	Urine Cr/Crn > 1.5 above normal range	not provided	not provided	not provided	not provided (Betsalel 2012).	self	SNV	nonsynonymous SNV, exonic	Pathogenic	152958791	152958791	G	T	153693336	153693336	not provided	not provided	not provided	ICL3	nonsynonymous SNV	exon6	c.986G>T	p.S329I	Pathogenic	0	0	0	0	-
c.993C>G	p.N331K	Mencarelli 2011, Van De Kamp 2013	2	1	Caucasian	Male	not provided	missense	not provided	exon 6	ICL btwen TM6B and TM7	not provided	not provided	not provided	not provided	not provided	Mental Disability + Urine Cr/Crn > 1.5 above normal range	not provided	Creatine Transport Disorder	"Physical examination at 16 years and 8 months showed: height 174 cm (50–75th centile), weight 83 kg (90–97th centile), OFC 57 cm (90–97th centile), sparse eyebrows, long ears (7 cm, >+2DS),M-shaped upper lip, openmouth, normal hand- and foot length. He was not able to formulate sentences and showed hyperactivity, hyperphagia, and aggressiveness." (Mencarelli 2011).	Urine Cr/Crn > 1.5 above normal range	not provided	Psychomotor delay noted since early infancy. 14 years old when sequenced.	not provided	No, his mother is hterozygous and has a borderline IQ (Mencarelli 2011).	self	SNV	nonsynonymous SNV, exonic	Pathogenic	152958798	152958798	C	G	153693343	153693343	not provided	not provided	not provided	ICL3	nonsynonymous SNV	exon6	c.993C>G	p.N331K	Pathogenic	0	0	0	0	-
c.1006_1008delAAC	p.N336del	Clark 2006, Battini 2007, Rosenberg 2007, Alcaide 2011, Chilosi 2012, Betsalel 2012, Valayannopoulos 2013, Schuurs-Hoeijmakers 2013, Van De Kamp 2013, Ardon 2016	10	6, including family W10-2749	Italy, Spanish, lived in Israel	Male	not provided	3 bp del	not provided	exon 6	ICL btwn TM6B and TM7. "within the sodium neurotransmitter symporter domain of SLC6A8.". The protein was in the membrane fraction which the authors interpret to mean plasma membrane but could be any membrane.	not provided	not provided	not provided	not provided	<20% of wild type creatine uptake, patient fibroblasts had less than 20% of control fibroblast creatine transport. "No Cr uptake was detectable in the patient’s cells for Cr concentration ranging from 25 to 250 mM. At higher Cr concentrations 500 mM, an uptake not influenced by 3-guanidinopropionic acid a specific inhibitor of CT1 transporter was observed in control as well as in affected cells".…	Mental Disability + urine Cr/Creatinine ratio was 1.96 (normal value: <1) + less than 20% of wild type creatine uptake + less than 10% of wild type creatine uptake	not provided	Creatine Transport Disorder	"The child was born at term after an uneventful pregnancy by cesarean due to signs of mild fetal distress. At birth, weight was 3,650 g, length 50 cm, and head circumference 36 cm. Early in life he was diagnosed with developmental delay (independent walking was acquired at 18 months), motor coordination delay and hypotonia, severe expressive language impairment (first words at 3 years), and limit…	"The Cr excretion was increased (12, 543, 66 mmol/L—normal values: 200–5,500) [Battini et al., 2006] and the urine Cr/Creatinine ratio was 1.96 (normal value: <1). MRI was unchanged, whereas proton magnetic resonance spectroscopy (1H-MRS) revealed lack of Cr peak at 3.05 ppm." (Battini 2007). Urine Cr/Crn > 1.5 above normal range (Van De Kamp 2013). Intracellular creatine in cultured primary fibr…	not provided	9 yrs	not provided	"Sanger sequencing with specific primers for SLC6A8 confirmed the hemizygous presence of this three base pair deletion in the two affected living brothers, and in the heterozygous state in their carrier mother."	self	MNV	nonframeshift deletion, exonic	Pathogenic	152958811	152958813	AAC	-	153693356	153693358	not provided	not provided	not provided	ICL3	nonframeshift deletion	exon6	c.1006_1008del	p.N336del	Pathogenic	0	0	0	1	rs782433037
c.1011C>G	p.C337W	Rosenberg 2004, Kleefstra 2005, Rosenberg 2007, Betsalel 2012, Van De Kamp 2013, El-Kasaby 2019	6	1, N87	European XLMR Consortium	Male, Female patient in Rosenberg 2004	g.7461C>G	missense	not provided	not provided	ICL btwn TM VI and VII. "The substitution of cysteine by tryptophan is highly significant: cysteine is polar and weakly acidic, and the sulfhydryl group is often involved in protein folding by forming disulfide links, whereas tryptophan is a nonpolar and neutral amino acid, with a very rigid cyclic structure."	conserved in SLC6A8 sequences in humans	widely somatic, while wild type was only in cell plasma membrane	not provided	not provided	<10% of wild type creatine uptake (Rosenberg 2007), <10% of wild type creatine uptake (El-Kasaby 2019)	Mental Disability + Urine Cr/Crn > 1.5 above normal range + Less than 10% of wild type creatine uptake		Creatine Transport Disorder	Mental disability. At age 60+: expressive language difficulties, hypotonia, short stature, pstosis, gastrointestinal problems.	Increased urine creatine:creatinine ratio.	not provided	not provided	not provided	Not de novo. "In two affected males of family…"	self, female relatives of a patient in Rosenberg 2004	SNV	nonsynonymous SNV, exonic	Pathogenic	152958816	152958816	C	G	153693361	153693361	2 or 6	not provided	not provided	ICL3	nonsynonymous SNV	exon6	c.1011C>G	p.C337W	Pathogenic	0	0	0	1	rs122453116
c.1016+2T>C	r.1017_1046del, p.(?)	Clark 2006, Betsalel 2011, Van De Kamp 2013	3	1	not provided	Male	not provided	splice error	not provided	intron 6	not provided	not provided	not provided	not provided	not provided	not provided	Mental Disability + Urine Cr/Crn > 1.3 above normal range (Clark 2006), Predicted pathogenic by five online tools (Betsalel 2011)	11	Creatine Transport Disorder	"Clinical features of this deceased patient were severe MR (IQ = 11), seizures, short stature, small head circumference (54 cm, 10th percentile), and large testicles. Family history was unknown for MR." (Clark 2006)	Urine Cr/Crn > 1.3 above normal range	not provided	not provided	not provided	Not genotyped, uninvestigated. "Family history was unknown for MR" (Clark 2006). not provided (Betsalel 2011).	self	SNV	splicing	Pathogenic	152958823	152958823	T	C	153693368	153693368	5	not provided	not provided	Intronic	splicing	exon6	c.1016+2T>C		Likely Pathogenic	0	0	0	1	rs1557045066
c.1016+9C>T	r.=, p.=	Rosenberg 2004, Betsalel 2011	2	>= 1 family	European XLMR Consortium	Male	not provided	not provided	not provided	intron 6	not provided	not provided	not provided	not provided	not provided	not provided	Predicted nonpathogenic	not provided	Creatine Transport Disorder		not provided	not provided	not provided	not provided	not provided	self	SNV	intronic	Likely Benign	152958830	152958830	C	T	153693375	153693375	not provided	not provided	not provided	Intronic	-	intron6			Likely Benign	1	1	1	1	rs190690083,
c.1016+11_1017-52del	r.1017_1046del	Cervera-Acedo 2015	1	1	Caucasian	Male	not provided	splice error	not provided	intron 6	not provided	not provided	not provided	not provided	not provided	Cr uptake in fibroblasts was "nearly undetectable at physiological concentrations" and <25% "at supraphysiological levels" compared with control cells.	Mental Disability + Urine Cr/Crn above normal range + "nearly undetectable" creatine uptake relative to wild type fibroblasts	not provided	Creatine Transport Disorder	"The patient was a 12-year-old Caucasian male born at term after an uneventful pregnancy, with an Apgar score of 9–10 and normal weight, length, and head circumference at birth. The parents were both unrelated and healthy. The patient was referred to the neuropediatric unit for evaluation and early intervention for mild hypotonia and motor delay at 15 months of age. He walked independently and ut…	"An abnormal Cr/Crn ratio was observed in the two urine samples (2.66 and 4.56: reference value <1.5)... MRI showed hyperintense T2/FLAIR signals at the periventricular bifrontal white matter and semioval centers, and 1H-MRS revealed a marked reduction of Cr peak." (Cervera-Acedo 2015)	not provided	not provided	not provided	De novo; his mother did not have the deletion	self	MNV	splicing	Pathogenic	152958832	152958866	CCGCCCTGCCACCCGTGCCCTGTCCTGCCCTGCCC	-	153693377	153693411	5	not provided	not provided	Intronic	-	intron6			Pathogenic	0	0	0	0	-
c.1016+41_46del	p.=	Betsalel 2011	1	not provided	not provided	not provided	not provided	not provided	not provided	intron 6	not provided	not provided	not provided	not provided	not provided	not provided	Predicted non-pathogenic	not provided	Creatine Transport Disorder	not provided	not provided	not provided	not provided	not provided	not provided	self	MNV	intronic	Likely Benign	152958862	152958867	TGCCCC	-	153693407	153693412	not provided	not provided	not provided	Intronic	-	intron6			Likely Benign	0	0	0	0	-
c.1016+41dupTGCCC	p.=	Cameron 2017 as c.1016_41dupTGCCC, Clark 2006 and Betsalel 2011 as c.1016+41_45dupTGCCC	3	not provided	not provided	not provided	not provided	not provided	not provided	intron 6	not provided	not provided	not provided	not provided	not provided	not provided	Detected in an autistic patient by Cameron 2017, predicted non-pathogenic by Betsalel 2011	not provided	Creatine Transport Disorder, autism		not provided	not provided	not provided	not provided	not provided	self	MNV	intronic	Likely Benign	152958862	152958862	-	TGCCC	153693407	153693407	not provided	not provided	not provided	Intronic	-	intron6			Uncertain Significance	0	0	0	0	-
c.1016+56delTGCCC	not provided	Cameron 2017	1	not provided	not provided	not provided	not provided	not provided	not provided	intron 6	not provided	not provided	not provided	not provided	not provided	not provided	Detected in an autistic patient	not provided	Creatine Transport Disorder	not provided	not provided	not provided	not provided	not provided	not provided	self	MNV	intronic	No Evidence for ACMG Pathogenicity Categorization	152958877	152958881	TGCCC	-	153693422	153693426	not provided	not provided	not provided	Intronic	-	intron6			Uncertain Significance	0	0	0	0	-
c.1017-38C>G	p.=	Clark 2006, Betsalel 2011	2	not provided	not provided	not provided	not provided	not provided	not provided	intron 6	not provided	not provided	not provided	not provided	not provided	not provided	Predicted non-pathogenic	not provided	Creatine Transport Disorder	not provided	not provided	not provided	not provided	not provided	not provided	self	SNV	intronic	Likely Benign	152958879	152958879	C	G	153693424	153693424	not provided	not provided	not provided	Intronic	-	intron6			Likely Benign	1	1	1	1	rs182709845,
c.1040_1042delTCA	p.I347del	Clark 2006, Rosenberg 2007, Van De Kamp 2013	3	1	not provided	Male	not provided	3 bp del	not provided	exon 7	TM7	not provided	not provided	not provided	not provided	<20% of wild type creatine uptake.	Mental Disability + elevated Urine Cr/Crn + less than 20% of wild type creatine transport activity	36	Creatine Transport Disorder	Mental disability (IQ=36), aggressive behavior, seizures, a tall and thin posture and long fingers. There was no history of mental disability in the family (Erica's note heterozygous females are often asymptomatic) (Clark 2006).	Urine Cr: Crn ratio 2.1 (normal range 0.01-0.53) (Clark 2006).	not provided	26 years old	not provided	not provided	self	MNV	nonframeshift deletion, exonic	Pathogenic	152958940	152958942	TCA	-	153693485	153693487	not provided	not provided	not provided	TM7	nonframeshift deletion	exon7	c.1040_1042del	p.I347del	Pathogenic	0	0	0	0	-
c.1059_1061delCTT	p.F354del	Betsalel 2008, Betsalel 2012, Van De Kamp 2013	3	1	European	Male, Female patient in Betsalel 2008	not provided	3 bp del	not provided	exon 7	TM7	not provided	not provided	not provided	not provided	Fibroblasts had < 10% of control fibroblast creatine uptake.	Mental Disability + Urine Cr/Crn > 1.5 above normal range + fibroblasts with this variant had less than 10% of wild type creatine uptake	not provided	Creatine Transport Disorder	Mental disability (Van De Kamp 2013). "Formal psychological and psychiatric assessment revealed moderate mental retardation (TIQ 50) and autistic behavior. Neurological exam showed clumsy gait, pyramidal signs with high DTR [deep tendon reflex] and bilateral Babinski [reflex]." (Betsalel 2008) Female patient: "apparently unaffected mother" (Betsalel 2008) "low level somatic mosaicism found in the…	"Magnetic resonance imaging of this 17-year-old patient showed incomplete myelination. In particular, the U-fibers and the baso-temporal regions still had a higher signal than the cortex on T2-weighted images." Betsalel 2008. "creatine concentration in the cerebral cortex of 1.1 mmol/l (normal 6.5 mmol/l, sd 0.5 mmol/l); in the cerebral white matter of 1.5 mmol/l (normal 4.8 mmol/l, sd 0.4 mmol/l…	not provided	not provided	not provided	Information that is available is: "The mothers of 18/85, 21%, of index patients had learning difficulties/ mild ID of which 14 were proven heterozygotes and two had two or more affected sons but were not confirmed heterozygotes since no DNA analysis was performed... Molecular genetic studies were performed in 61 mothers and the mutation was de novo in 18, 30%, sons. A low level mosaicism was foun…	self, mother of patient in Betsalel 2008	MNV	stopgain, exonic	Pathogenic	152958959	152958961	CTT	-	153693504	153693506	not provided	not provided	not provided	TM7	nonframeshift deletion	exon7	c.1059_1061del	p.F354del	Pathogenic	0	1	1	1	rs1557045140
c.1067G>T	p.G356V	Mercimek-Mahmutoglu 2010, Betsalel 2012, El-Kasaby 2019	3	1	Caucasian	Female	not provided	missense	not provided	exon 7	TM7	"highly conserved"	On the cell edge, the plasma membrane, same as the wild type protein	not provided	Mature glycosylation was did not change with 4-PBA, pifithrin, or 4-DMAG. Creatine uptake increased to 15% of WT after 4-PBA.	"Functional deficiency of the creatine transporter was confirmed by a 50% reduced creatine-uptake in cultured skin fibroblasts", <10% of wild type creatine uptake, <10% of wild type creatine uptake.	Less than 10% of wild type creatine uptake or 50% of wild type creatine uptake (Betsalel 2012, Mercimek-Mahutoglu 2010) and patient had developmental delay (likely complicated by the 100 seizures a day).	not provided	Creatine Transport Disorder	At age 3.7 she first presented with seizures. By age 6 she had seizures up to 100 times a day. Dietary supplementation with 300mg/kg/day of creatine monohydrate + 450 mg/kg/day of L-arginine and 150 mg/kg/day of L-glycine reduced seizure frequency by 7 months and resolved seizures to "seizure free" after ten months.	"Cranial magnetic resonance imaging (MRI) (1.5 T) revealed bilateral subcortical and periventricular hyperintense T2/FLAIR signals. Gadolinium enhancement was negative. Magnetic resonance spectroscopy (MRS) (PRESS 8 cc single voxel sequences, TE 35–288 ms, TR 2 s) revealed amoderate decrease of the creatine resonance in frontal white matter and basal ganglia...Urinary and CSF guanidinoacetate con…	not provided	6 yrs	not provided	"The same missense mutation was identified in the patient's mother and maternal half sister, both having learning difficulties, but no seizures. The mutation was not found in the maternal grandmother. Thus either a spontaneous or a germ line mutation occurred during pregnancy in the maternal grandmother."	self and relatives of a patient in Mercimenk-Mahmutglu 2010	SNV	nonsynonymous SNV, exonic	Pathogenic	152958967	152958967	G	T	153693512	153693512	not provided	not provided	1	TM7	nonsynonymous SNV	exon7	c.1067G>T	p.G356V	Pathogenic	0	0	0	0	-
c.1078_1080del	p.F360del	Fons 2009, Sempere 2009, Alcaide 2011, Van De Kamp 2013	4	1	Spanish	Male		3 bp del	not provided	exon 7	TM7	not provided	not provided	not provided	not provided	Fibroblasts had < 10% of control fibroblast creatine uptake at 25 umol/L creatine and 21% at 500 umol/L.	Mental Disability + Urine Cr/Crn > 1.5 above normal range + less than 10% of wild type fibroblast creatine uptake.	not provided	Creatine Transport Disorder	"Pregnancy, delivery and neonatal period of our patients were uneventful. Their psychomotor development was retarded from the first months of life. They started to walk at 2 years of age, showed little interest in their surroundings, with behavioural disturbances in agreement with autistic disorder, and showed severely delayed language acquisition. Other physical, clinical and complementary exami…	Urine Cr/Crn 1,100% of reference average, far above normal range (Sempere 2009). Intracellular creatine in cultured primary fibroblasts 0.85 +/- 0.35 pmol/ug protein (Alcaide 2011). Fibroblasts were significantly more apoptotic than controls and had significantly more intracellular ROS and p38 stress activated protein kinase (Alcaide 2011). Fibroblasts from patients had significantly increased pe…		developmental delay was diangosed early in life, SLC6A8 variant was identified at age 27 and 40 yrs.		The mother and surviving sister were heterozygous and had urine Cr/Crn ratio within normal range. The living, carrier sister did not exhibit behavioural or learning difficulties. (Sempere 2009).	self	MNV	stopgain, exonic	Pathogenic	152958978	152958980	TTC	-	153693523	153693525	not provided	not provided	not provided	TM7	nonframeshift deletion	exon7	c.1078_1080del	p.F360del	Pathogenic	0	0	0	0	-
c.1090G>T	p.G364C	Betsalel 2012, Van De Kamp 2013	2	1	not provided	Male	not provided	missense	not provided	exon 7	TM7 (Van De Kamp 2013 Fig 4)	not provided	not provided	not provided	not provided	<10% of wild type creatine uptake	Mental Disability + Urine Cr/Crn > 1.5 above normal range + less than 10% of wild type creatine uptake		Creatine Transport Disorder	Mental disability, other symptoms reported as a % of total patients included behavioral problems (85%), seizures (59%), motor dysfunction (58%).	Urine Cr/Crn > 1.5 above normal range	not provided	not provided	not provided	Information that is available is: "The mothers of 18/85, 21%, of index patients had learning difficulties/ mild ID of which 14 were proven heterozygotes and two had two or more affected sons but were not confirmed heterozygotes since no DNA analysis was performed... Molecular genetic studies were performed in 61 mothers and the mutation was de novo in 18, 30%, sons. A low level mosaicism was foun…	self	SNV	nonsynonymous SNV, exonic	Pathogenic	152958990	152958990	G	T	153693535	153693535	not provided	not provided	not provided	ECL4	nonsynonymous SNV	exon7	c.1090G>T	p.G364C	Pathogenic	0	0	0	0	-
c.1105G>A	p.E369K	Betsalel 2012, Van De Kamp 2013	2	1	not provided	Male	not provided	missense	not provided	exon 7	ECM between TM7 and an EC alpha helix	not provided	not provided	not provided	not provided	<20% of wild type creatine uptake	Mental Disability + Urine Cr/Crn > 1.5 above normal range + less than 20% of wild type creatine uptake	not provided	Creatine Transport Disorder	Mental disability, other symptoms reported as a % of total patients included behavioral problems (85%), seizures (59%), motor dysfunction (58%).	Urine Cr/Crn > 1.5 above normal range	not provided	not provided	not provided	Information that is available is: "The mothers of 18/85, 21%, of index patients had learning difficulties/ mild ID of which 14 were proven heterozygotes and two had two or more affected sons but were not confirmed heterozygotes since no DNA analysis was performed... Molecular genetic studies were performed in 61 mothers and the mutation was de novo in 18, 30%, sons. A low level mosaicism was foun…	self	SNV	nonsynonymous SNV, exonic	Pathogenic	152959005	152959005	G	A	153693550	153693550	not provided	not provided	not provided	ECL4	nonsynonymous SNV	exon7	c.1105G>A	p.E369K	Pathogenic	0	0	0	0	-
c.1141G>C	p.G381R	Hahn 2002, Salomons 2003, Betsalel 2011, Betsalel 2012, Van De Kamp 2013	5	1	not provided	Male	not provided	missense and splice error	not provided	exon 7	EC between two EC alpha hexices.	not provided	not provided	not provided	not provided	<10% of wild type creatine uptake	Mental Disability + Urine Cr/Crn > 1.5 above normal range + less than 10% of wild type creatine uptake	not provided	Creatine Transport Disorder	Mental disability, other symptoms reported as a % of total patients included behavioral problems (85%), seizures (59%), motor dysfunction (58%).	Urine Cr/Crn > 1.5 above normal range	not provided	not provided	not provided	Not de novo. "Two female relatives who are heterozygous for the SLC6A8 mutation also exhibit mild mental retardation with behavior and learning problems."	self	SNV	nonsynonymous SNV, exonic	Pathogenic	152959041	152959041	G	C	153693586	153693586	5	not provided	not provided	ECL4	nonsynonymous SNV	exon7	c.1141G>C	p.G381R	Pathogenic	0	0	0	1	rs122453114
c.1145C>T	p.P382L	Betsalel 2012, El-Kasaby 2019, Salazar 2020	3	not provided	not provided	not provided	not provided	missense	not provided	not provided	not provided	not provided	widely somatic, while wild type was only in cell plasma membrane	not provided	Mature glycosylation increased with 4-PBA and pifithrin, and did not change with 4-DMAG. Creatine uptake did not increase after 4-PBA, from El-Kasaby 2019.	<10% of wild type creatine uptake from Betsalel 2012, <10% of wild type creatine uptake from El-Kasaby 2019. Mature glycosylation and plasma membrane abundance not impaired relative to WT, but <20% WT creatine uptake, from Salazar 2020.	Less than 10% of wild type creatine uptake.	not provided	Creatine Transport Disorder	not provided	not provided	not provided	not provided	not provided	not provided	self	SNV	nonsynonymous SNV, exonic	Pathogenic	152959363	152959363	C	T	153693908	153693908	2, 3, or 6	creatine binding pocket	0	ECL4	nonsynonymous SNV	exon8	c.1145C>T	p.P382L	Uncertain Significance	0	0	0	1	rs1557045250
c.1141+18G>A	p.=	Betsalel 2011, Cameron 2017	2	not provided	not provided	not provided	not provided	not provided	not provided	intron 7	not provided	not provided	not provided	not provided	not provided	not provided	Predicted non-pathogenic + detected in an autisitc patient	not provided	Creatine Transport Disorder	not provided	not provided	not provided	not provided	not provided	Present in 22 out of 3775 people in the 1000 Genomes project and predicted non-pathogenic.	self	SNV	intronic	Likely Benign	152959059	152959059	G	A	153693604	153693604	not provided	not provided	not provided	Intronic	-	intron7			Uncertain Significance	1	1	1	1	rs187400676,
c.1141+37G>A	r.=, p.=	Betsalel 2011, Cameron 2017	2	not provided	not provided	not provided	not provided	not provided	not provided	intron 7	not provided	not provided	not provided	not provided	not provided	not provided	Detected in 9 of 280 controls, detected in an autistic patient	not provided	Creatine Transport Disorder	not provided	not provided	not provided	not provided	not provided	MAF 0.122 and not pathogenic	self	SNV	intronic	Likely Benign	152959078	152959078	G	A	153693623	153693623	not provided	not provided	not provided	Intronic	-	intron7			Likely Benign	1	1	0	1	rs2071028,
c.1142-151_152delGA	r.=, p.=	Rosenberg 2004, Betsalel 2011	2	>= 1 family	European XLMR Consortium	Male	not provided	not provided	not provided	intron 7	not provided	not provided	not provided	not provided	not provided	not provided	Predicted not pathogenic	not provided	Creatine Transport Disorder	not provided	not provided	not provided	not provided	not provided	not provided	self	MNV	intronic	Likely Benign	152959208	152959209	GA	-	153693753	153693754	not provided	not provided	not provided	Intronic	-	intron7			Likely Benign	1	1	1	1	rs782744194
c.1141+87A>G	r.=, p.=	Betsalel 2011, Cameron 2017	2	not provided	not provided	not provided	not provided	not provided	not provided	intron 7	not provided	not provided	not provided	not provided	not provided	not provided	Detected in 6 of 280 controls, detected in an autistic patient	not provided	Creatine Transport Disorder	not provided	not provided	not provided	not provided	not provided	MAF 0.163 and not pathogenic	self	SNV	intronic	Likely Benign	152959128	152959128	A	G	153693673	153693673	not provided	not provided	not provided	Intronic	-	intron7			Likely Benign	1	1	0	1	rs41302172,
c.1142-130C>T	p.=	Clark 2006, Betsalel 2011, Cameron 2017	3	not provided	not provided	not provided	not provided	not provided	not provided	intron 7	not provided	not provided	not provided	not provided	not provided	not provided	Predicted non-pathogenic, detected in an autistic patient but predicted probably non-pathogenic	not provided	Creatine Transport Disorder	not provided	not provided	not provided	not provided	not provided	Not de novo: present in 383 of 3775 people in the 1000 genomes project	self	SNV	intronic	Likely Benign	152959230	152959230	C	T	153693775	153693775	not provided	not provided	not provided	Intronic	-	intron7			Likely Benign	1	1	1	1	rs141015652,
c.1142-122C>T	p.=	Betsalel 2011	1	not provided	not provided	not provided	not provided	not provided	not provided	intron 7	not provided	not provided	not provided	not provided	not provided	not provided	Predicted non-pathogenic	not provided	Creatine Transport Disorder	not provided	not provided	not provided	not provided	not provided	not provided	self	SNV	intronic	Likely Benign	152959238	152959238	C	T	153693783	153693783	not provided	not provided	not provided	Intronic	-	intron7			Likely Benign	0	1	1	1	rs1470957514,
c.1142-100G>A	p.=	Betsalel 2011	1	not provided	not provided	not provided	not provided	not provided	not provided	intron 7	not provided	not provided	not provided	not provided	not provided	not provided	Predicted non-pathogenic	not provided	Creatine Transport Disorder	not provided	not provided	not provided	not provided	not provided	not provided	self	SNV	intronic	Likely Benign	152959260	152959260	G	A	153693805	153693805	not provided	not provided	not provided	Intronic	-	intron7			Likely Benign	0	0	0	0	-
c.1142-98C>A	p.=	Rosenberg 2004 (as IVS7-99C>A), Betsalel 2011	2	>= 1 family	European XLMR Consortium	Male	not provided	not provided	not provided	intron 7	not provided	not provided	not provided	not provided	not provided	not provided	Predicted non-pathogenic	not provided	Creatine Transport Disorder	not provided	not provided	not provided	not provided	not provided	not provided	self	SNV	intronic	Likely Benign	152959262	152959262	C	A	153693807	153693807	not provided	not provided	not provided	Intronic	-	intron7			Likely Benign	0	0	0	0	-
c.1142-69G>A	not provided	Cameron 2017	1	not provided	not provided	not provided	not provided	not provided	not provided	intron 7	not provided	not provided	not provided	not provided	not provided	not provided	Detected in an autistic patient.	not provided	Creatine Transport Disorder	not provided	not provided	not provided	not provided	not provided	not provided	self	SNV	intronic	No Evidence for or against CTD.	152959291	152959291	G	A	153693836	153693836	not provided	not provided	not provided	Intronic	-	intron7			Uncertain Significance	0	1	1	1	rs1316977456,
c.1142-35G>A	r.=, p.=	Betsalel 2011, Cameron 2017	2	not provided	not provided	not provided	not provided	not provided	not provided	intron 7	not provided	not provided	not provided	not provided	not provided	not provided	Detected in 2 of 280 controls by Betsalel 2011. Detected in an autistic patient by Cameron 2017.	not provided	Creatine Transport Disorder	not provided	not provided	not provided	not provided	not provided	not de novo: 21/3775 in the 1000 genomes project	self	SNV	intronic	Likely Benign	152959325	152959325	G	A	153693870	153693870	not provided	not provided	not provided	Intronic	-	intron7			Uncertain Significance	1	1	1	1	rs201555047,
c.1142-19G>A	p.=	Betsalel 2011	1	not provided	not provided	not provided	not provided	not provided	not provided	intron 7	not provided	not provided	not provided	not provided	not provided	not provided	Predicted non-pathogenic	not provided	Creatine Transport Disorder	not provided	not provided	not provided	not provided	not provided	not provided	self	SNV	intronic	Likely Benign	152959341	152959341	G	A	153693886	153693886	not provided	not provided	not provided	Intronic	-	intron7			Likely Benign	0	1	1	1	rs77129489,
c.1146_1150dup	p.L384Rfs*13	Thurm 2016	1	1	not provided	Male	not provided	frameshift results in the premature insertion of a stop codon	not provided	not provided	not provided	not provided	not provided	not provided	not provided	not provided	Detected in a mentally disabled (potentially CTD) patient, plasma creatine was decreased on multiple visits	between 34 and 43	Creatine Transport Disorder	"This patient, conceived by intracytoplasmic sperm injection, was the first child of unrelated parents. The delivery was complicated by breech position and fetal distress. The patient was delivered through cesarean section at term with a birth weight of 3.03 kg. Apgar scores were 8 and 9. During infancy, gastroesophageal reflux, irritability, irregular sleep pattern, and hypotonia were identified…	"Laboratory work-up included decreased serum Crn: 0.32 mg/dL at 60 months, 0.30 mg/dL at 75 months, <0.2 mg/dL at both 86 months and 94 months of age (normal range: 0.34–0.55 mg/dL). Plasma amino acids and urine organic acids were normal. Magnetic resonance spectroscopy was not performed on this patient. Genetic testing for Fragile X, FISH for Williams syndrome, karyotype (46 XY) and comparative …	not provided	10 yrs	autism	"Genetic testing on his mother identified no SLC6A8 mutation, suggestive of a de novo mutation, although somatic or gonadal mosaicism could not be ruled out" [should be noted: child was conceived by intracytoplasmic sperm injection]	self	MNV	frameshift insertion, exonic	Likely Pathogenic	152959364	152959364	-	GGGCC	153693909	153693909	1	not provided	not provided	ECL4	frameshift insertion	exon8	c.1146_1147insGGGCC	p.L384Pfs*13	Likely Pathogenic	0	0	0	0	-
c.1162G>A	p.A388T	DesRoches 2015, Betsalel 2011, Betsalel 2012, Cameron 2017	4	not provided	not provided	Male	not provided	not provided	not provided	exon 8	EC	9 of 10 species	not provided	not provided	not provided	not provided	concluded non-pathogenic (Betsalel 2011), detected in an autistic patient and predicted deleterious by SIFT (Cameron 2017)	not provided	Creatine Transport Disorder	not provided	not provided	not provided	not provided	not provided	not pathogenic	self	SNV	nonsynonymous SNV, exonic	Uncertain Significance	152959380	152959380	G	A	153693925	153693925	not provided	not provided	not provided	ECL4	nonsynonymous SNV	exon8	c.1162G>A	p.A388T	Uncertain Significance	1	1	1	1	rs374163604
c.1166A>G	p.Y389C	Betsalel 2012, Van De Kamp 2013	2	1	not provided	Male	not provided	missense	not provided	exon 8	second EC alpha helix between TM7 and TM8, upstream of TM8	not provided	not provided	not provided	not provided	<10% of wild type creatine uptake	Mental Disability + Urine Cr/Crn > 1.5 above normal range + less than 10% of wild type creatine uptake	not provided	Creatine Transport Disorder	mental disability	Urine Cr/Crn > 1.5 above normal range	not provided	not provided	not provided	not provided	self	SNV	nonsynonymous SNV, exonic	Pathogenic	152959384	152959384	A	G	153693929	153693929	not provided	not provided	not provided	ECL4	nonsynonymous SNV	exon8	c.1166A>G	p.Y389C	Pathogenic	0	0	0	0	-
c.1169C>T	p.P390L	Rosenberg 2004, Rosenberg 2007, Jensen 2011, Betsalel 2012, Van De Kamp 2013, Heussinger 2017, El-Kasaby 2019	7	2	European XLMR Consortium	Male, Female patients in Rosenberg 2004 and Heussinger 2017	g.8032C>T	missense	not provided	exon 8	ECL btwn TM VII and VIII in an alpha helix	conserved in SLC family members except serotonine transporter.	widely somatic, while wild type was only in cell plasma membrane	not provided	Mature glycosylation increased with 4-PBA and did not change pifithrin or 4-DMAG. Creatine uptake did not increase after 4-PBA.	<20% of wild type creatine uptake, <10% of wild type creatine uptake	Mental Disability + Urine Cr/Crn > 1.5 above normal range + less than 20% of wild type creatine uptake + less than 10% of wild type creatine uptake	"failed to perform IQ tests". Female patients: 84 and 80	Creatine Transport Disorder	Mental disability, "failed to perform IQ tests", generalized epileptic seizures, hyperactive and impulsive behavior, mildly reduced brain volume in one son (age 17) but not the other son (age 10) (Heissinger 2017). Female patients: The mother had no behavior disturbances. The daughter had learning difficulties and language delay. The mother did not have seizures, the daughter had complex focal se…	Urine Cr/Crn: 3.7 and 3.5 (0-2), brain creatine on MRS was reduced. (Heussinger 2017). Female patients: The mother had unchanged creatine brain MRS, the daughter had reduced creatine brain MRS. Both mother and daughter had urine Cr/Crn ratio in normal range (Heussinger 2017).	not provided	17 and 10 yrs. Female patients: 14 and 47 yrs	not provided	their mother and sister also shared the variant (Heussinger 2017). Two brothers inherited the variant from their mother who also likely passed it on to her grandson through her daughter, the brothers' half-sister, although the grandson's genotype wasn't tested he was symptomatic (Rosenberg 2004).	self, female relatives of male patient	SNV	nonsynonymous SNV, exonic	Pathogenic	152959387	152959387	C	T	153693932	153693932	2 or 6	not provided	0	ECL4	nonsynonymous SNV	exon8	c.1169C>T	p.P390L	Pathogenic	0	0	0	0	-
c.1171C>T	p.R391W	Clark 2006, Rosenberg 2007, Mencarelli 2011, Betsalel 2012, Van De Kamp 2013, El-Kasaby 2019	6	2	Caucasian	Male	not provided	missense	not provided	exon 8	second EC alpha helix between TM7 and TM8, upstream of TM8	not provided	widely somatic, while wild type was only in cell plasma membrane	not provided	Mature glycosylation increased with 4-PBA, pifithrin, and 4-DMAG. Creatine uptake increased to 30% of WT after 4-PBA.	<10% wild type creatine uptake, <10% of wild type creatine uptake	Mental Disability + elevated Urine Cr/Crn + less than 10% of wild type creatine uptake	50, 35	Creatine Transport Disorder	"Patient 2 (#726) (Fig. 3b) is a 12-year-7month-old boy, first child of nonconsanguineous and healthy parents. He was born at term by caesarian after a pregnancy of normal course. His birth weight was 3,500 g (50th centile). He showed speech delay and three episodes of myoclonic seizures. Psychometric evaluation at 11 years recorded an IQ of 50. Array-CGH analysis (105 K) was normal. Physical exa…	Urine Cr/Crn > 1.5 above normal range	not provided	7 yrs old when sequenced. 41 year old.	not provided	Unclear: Mencarelli 2011 claims that the variant is de novo. Clark 2006 detected the same exact variant in a second patient, though, patient CMS5186, a 41 year old.	self	SNV	nonsynonymous SNV, exonic	Pathogenic	152959389	152959389	C	T	153693934	153693934	2 or 6	not provided	1	ECL4	nonsynonymous SNV	exon8	c.1171C>T	p.R391W	Pathogenic	0	0	0	1	rs1557045267
c.1181C>A	p.T394K	Wang 2018	1	1	China	Male, Female	not provided	missense	"TruSight One Sequencing Panel and NextSeq 500/550 Mid Output v2 kit (300 cycles) with high depth of coverage for 4813 target genes (approximately 62000 target exons", 10 to 20x,	not provided	not provided	not provided	not provided	not provided	not provided	not provided	Mental disability + decreased brain creatine	not provided	Creatine Transport Disorder	"The proband was the second boy of healthy nonconsanguineous parents (pedigree in Fig. 1a). He was born at 39 weeks of gestation from an uneventful pregnancy and delivered by Caesarean section (weight, 3600 g; length, 50 cm; head circumference, 36 cm). He showed head control at 12 months, ability to sit by himself at 15 months, and walking with aid at 20 months. His verbal language was nearly abs…	"A urine creatine test of the proband showed significantly elevated levels of creatine (0.805 mg/ml, normal control 0.160 ± 0.177 mg/ml) and the creatine/creatinine ratio was significantly elevated compared to controls. Proton MRS examination at the brain left parietal lobe, right parietal lobe and genu of corpus callosum all showed marked reduction of the brain creatine peak. Brain MRI showed a …	not provided	5 yrs old. Female relative: As an adult when her son was exome sequenced.	not provided	The patient's brother and mother also have this variant	self, siblings, mother	SNV	nonsynonymous SNV, exonic	Pathogenic	152959399	152959399	C	A	153693944	153693944	not provided	not provided	not provided	ECL4	nonsynonymous SNV	exon8	c.1181C>A	p.T394K	Pathogenic	0	0	0	0	-
c.1190C>T	p.P397L	Van De Kamp 2013	1	1	not provided	Male	not provided	missense	not provided	exon 8	EC upstream of TM8	not provided	not provided	not provided	not provided	residual activity'	Found in a patient with intellectual disability, but enzyme has (unpublished value of) residual activity.	not provided	Creatine Transport Disorder	mental disability	not provided	not provided	not provided	not provided	Information that is available is: "The mothers of 18/85, 21%, of index patients had learning difficulties/ mild ID of which 14 were proven heterozygotes and two had two or more affected sons but were not confirmed heterozygotes since no DNA analysis was performed... Molecular genetic studies were performed in 61 mothers and the mutation was de novo in 18, 30%, sons. A low level mosaicism was foun…	self	SNV	nonsynonymous SNV, exonic	Uncertain Significance	152959408	152959408	C	T	153693953	153693953	not provided	not provided	not provided	TM8	nonsynonymous SNV	exon8	c.1190C>T	p.P397L	Uncertain Significance	0	0	0	0	-
c.1206G>A	p.W402X	Betsalel 2012, Van De Kamp 2013	2	1	not provided	Male	not provided	nonsense	not provided	exon 8	at start of TM8, at EC border	not provided	not provided	not provided	not provided	not provided	Mental Disability + Urine Cr/Crn > 1.5 above normal range	not provided	Creatine Transport Disorder	Mental disability, other symptoms reported as a % of total patients included behavioral problems (85%), seizures (59%), motor dysfunction (58%).	Urine Cr/Crn > 1.5 above normal range				Information that is available is: "The mothers of 18/85, 21%, of index patients had learning difficulties/ mild ID of which 14 were proven heterozygotes and two had two or more affected sons but were not confirmed heterozygotes since no DNA analysis was performed... Molecular genetic studies were performed in 61 mothers and the mutation was de novo in 18, 30%, sons. A low level mosaicism was foun…	self	SNV	stopgain, exonic	Pathogenic	152959424	152959424	G	A	153693969	153693969	1	not provided	not provided	TM8	stopgain	exon8	c.1206G>A	p.W402X	Pathogenic	0	0	0	0	-
c.1210G>C	p.A404P	Alcaide 2010, Alcaide 2011, Van De Kamp 2013, El-Kasaby 2019	4	1	Spanish	Male	not provided	missense	not provided	exon 8	in TM 8	"This mutation affects a less strongly conserved residue, Ala 404 located in the putative transmembrane domain VIII (TM8) of CRTR (Swiss-Prot P48029), highly conserved between different species and with other human Na+ ⁄ Cl) dependent neurotransmitter transporters."	widely somatic, while wild type was only in cell plasma membrane	not provided	Mature glycosylation increased with 4-PBA, but did not increase after pifithrin or 4-DMAG. Creatine uptake increased to 30% of WT after 4-PBA.	"An impaired Cr uptake (6% at 25lM Cr) in patient’s fibroblasts was confirmed." (Alcaide 2010). 15% of wild type creatine uptakef rom Alcaide 2011. <10% of wild type creatine uptake (El-Kasaby 2019).	Mental Disability + elevated Urine Cr/Crn + reduced creatine transport activity vs wild type	not provided	Creatine Transport Disorder	From Alcaide 2010: "We identified a 3-year-old male with CRTR deficiency referred for study owing to mild psychomotor retardation with independent walking acquired at 18 months and expressive language impairment. He never experienced epileptic seizures. Clinical examination revealed clumsiness in his gait and subtly abnormal hand movements."	From Alcaide 2010: "An abnormal Cr ⁄Crn ratio was found in three different urine samples (3.28, 3.05, and 2.09: reference value, 0.51 SD 0.44). Brain 1H-MRS showed a significant decrease in the creatine signal at 3.02ppm (N-Acetylaspartate ⁄ Cr: 12.94 and Choline ⁄Cr: 6.89, age-matched controls [n=5] 2.18 and 1.37 respectively), while no abnormality was evident in conventional MRI." Intracellular…	not provided	not provided	not provided	"The mutation could not be detected in the mother by DNA sequence analysis of two independent blood samples, suggesting that the mutation arose de novo."	self	SNV	nonsynonymous SNV, exonic	Pathogenic	152959428	152959428	G	C	153693973	153693973	2 or 6	not provided	1	TM8	nonsynonymous SNV	exon8	c.1210G>C	p.A404P	Pathogenic	0	0	0	0	-
c.1216_1218delTTC(DeGrauw 2002, Salomons 2003), or c.1222_1224delTTC (Ardon 2016), or c.1221_1223delTTC (Bizzi 2002, Valayannopoulos 2013)	p.F408del	DeGrauw 2002, Bizzi 2002, Salomons 2003, Poo-Arguelles 2006, Fons 2008, Fons 2009, Fons 2010, Alcaide 2011, Valayannopoulos 2012 and 2013, Betsalel 2012, Ardon 2016, Hu 2016, Aydin 2018	13	9	Turkish (Aydin 2018), Spanish (Alcaide 2011), lived in Israel (Ardon 2016), Italy (Bizzi 2002), USA (HGMD website via Ardon 2016)	Male, female patient from Ardon 2016, Bizzi 2002	not provided	3 bp del	not provided	exon 8 (Poo Arguelles 2006)	in TM8. The protein was in the membrane fraction which the authors interpret to mean plasma membrane but could be other membrane.	"This mutation is located in a short repeat of three phenylalanines in exon 8. This repeat is part of the transmembrane domain VIII, which is highly conserved among the Na+ and Cl- dependent neurotransmitter family."	not provided	not provided	not provided	Patient fibroblasts have <10% of the creatine uptake of control fibroblasts from Ardon 2016. Patient fibroblast undetectable creatine uptake at 25 umol/L creatine, 6.1 pmol/ug protein at 500 umol/L creatine, <20% reference value, from Poo Arguelles 2006. <10% wild type creatine uptake from Alcaide 2011. Female patient: Patent fibroblasts had no significant difference in creatine uptake vs control…	Mental Disability + Increased Urine Cr/Crn ratio + less than 10% of wild type creatine uptake	not provided	Creatine Transport Disorder	"Since 16 months of age, he experienced complex partial seizures with secondary generalization, responding to sodium valproate. Serial electroencephalogram tracings showed a progressive instability of background activity with abundant fast activity and epileptic discharges from frontal and temporal leads during sleep. Physical examination at 3 years and 9 months showed a severe delay in speech an…	Urine Cr/Crn 850% vs average, above normal range (DeGrauw 2002). Urine Cr/Crn 1200% vs average, above normal range (Poo Arguelles 2006). Intracellular creatine in cultured primary fibroblasts 0.60 +/- 0.14 pmol/ug protein (Alcaide 2011). Fibroblasts from patients had significantly increased percent of cells in the S/G2/M cell cycle phase versus control (Alcaide 2011). "His MRI at 1.5 years of age…	not provided	24 months Bizzi 2002, 3 yrs Valayannopoulos 2013	not provided	"The mother underwent a brain H-MRSI that demonstrateda mildly reduced creatine signal compared with that of age-matched controls. Moreover, the results showed that she was heterozygous for the mutation identified in her son. However, no learning disabilities were reported for the patient’s female relatives" from Bizzi 2002. From Poo Arguelles 2006: The mother of the patient was heterozygous and …	self, mothers of patients from Ardon 2016, Bizzi 2002	MNV	stopgain, exonic	Pathogenic	152959440	152959442	TTC	-	153693985	153693987	not provided	Residue 409 is involved in a pi helix	not provided	TM8	nonframeshift deletion	exon8	c.1222_1224del	p.F408del	Pathogenic	0	1	1	1	rs80338740
c.1254+1G>A	not provided	Ardon 2016	1	not provided	not provided	not provided	not provided	not provided	not provided	not provided	not provided	not provided	not provided	not provided	not provided	not provided	Detected in a family with multiple variants, unclear which is causative.	not provided	Creatine Transport Disorder	not provided					De Novo Variant. Although the mother of the patient did have the 1222_1224delTTC, the mother did not have the 1254+1G>A second change.	self	SNV	intronic	Uncertain Significance	152959473	152959473	G	A	153694018	153694018	not provided	not provided	not provided	Intronic	splicing	intron8	c.1254+1G>A		Uncertain Significance	0	0	0	1	rs1557045333
c.1254+28C>T	r.=, p.=	Rosenberg 2004, Betsalel 2011	2	>= 1 family	European XLMR Consortium	Male	not provided	not provided	not provided	intron 8	not provided	not provided	not provided	not provided	not provided	not provided	Predicted nonpathogenic	not provided	Creatine Transport Disorder	not provided	not provided	not provided	not provided	not provided	not provided	self	SNV	intronic	Likely Benign	152959500	152959500	C	T	153694045	153694045	not provided	not provided	not provided	Intronic	-	intron8			Likely Benign	0	1	1	1	rs368884805,
c.1254+39G>T	p.=	Betsalel 2011	1	not provided	not provided	not provided	not provided	not provided	not provided	intron 8	not provided	not provided	not provided	not provided	not provided	not provided	Predicted non-pathogenic	not provided	Creatine Transport Disorder	not provided	not provided	not provided	not provided	not provided	not provided	self	SNV	intronic	Likely Benign	152959511	152959511	G	T	153694056	153694056	not provided	not provided	not provided	Intronic	-	intron8			Likely Benign	0	1	1	1	rs782323044,
c.1254+54C>T	p.=	Betsalel 2011	1	not provided	not provided	not provided	not provided	not provided	not provided	intron 8	not provided	not provided	not provided	not provided	not provided	not provided	Predicted non-pathogenic	not provided	Creatine Transport Disorder	not provided	not provided	not provided	not provided	not provided	not provided	self	SNV	intronic	Likely Benign	152959526	152959526	C	T	153694071	153694071	not provided	not provided	not provided	Intronic	-	intron8			Likely Benign	1	1	1	1	rs781912856,
c.1255-44delG	not provided	Cameron 2017	1	not provided	not provided	not provided	not provided	not provided	not provided	intron 8	not provided	not provided	not provided	not provided	not provided	not provided	Detected in an autistic patient	not provided	Creatine Transport Disorder	not provided	not provided	not provided	not provided	not provided	not provided	self	SNV	intronic	No Evidence for ACMG Pathogenicity Categorization	152959541	152959541	G	-	153694086	153694086	not provided	not provided	not provided	Intronic	-	intron8			Uncertain Significance	0	1	1	1	rs34035058
c.1255-35G>A	r.=, p.=	Rosenberg 2004, Betsalel 2011	2	>= 1 family	European XLMR Consortium	Male	not provided	not provided	not provided	intron 8	not provided	not provided	not provided	not provided	not provided	not provided	Predicted nonpathogenic	not provided	Creatine Transport Disorder	not provided	not provided	not provided	not provided	not provided	not provided	self	SNV	intronic	Likely Benign	152959550	152959550	G	A	153694095	153694095	not provided	not provided	not provided	Intronic	-	intron8			Likely Benign	0	0	0	0	-
c.1255-31C>T	not provided	Cameron 2017	1	not provided	not provided	not provided	not provided	not provided	not provided	intron 8	not provided	not provided	not provided	not provided	not provided	not provided	Detected in an autistic patient	not provided	Creatine Transport Disorder	not provided	not provided	not provided	not provided	not provided	not provided	self	SNV	intronic	No Evidence for ACMG Pathogenicity Categorization	152959554	152959554	C	T	153694099	153694099	not provided	not provided	not provided	Intronic	-	intron8			Uncertain Significance	1	1	1	1	rs193175235,
c.1261G>C	p.G421R	Betsalel 2012, Salazar 2020	1	not provided	not provided	not provided	not provided	missense	not provided	not provided	not provided	not provided	not provided	not provided	4-PBA did not increase creatine uptake	<10% of wild type creatine uptake from Betsalel 2012, <20% wild type creatine uptake from Salazar 2020	Less than 10% of wild type creatine uptake	not provided	Creatine Transport Disorder	not provided	not provided	not provided	not provided	not provided	not provided	self	SNV	nonsynonymous SNV, exonic	Pathogenic	152959591	152959591	G	C	153694136	153694136	3	creatine binding pocket	0	ICL4	nonsynonymous SNV	exon9	c.1261G>C	p.G421R	Pathogenic	0	0	0	0	-
not provided	p.G424N	Betsalel 2012	1	not provided	not provided	not provided	not provided	missense	not provided	not provided	not provided	not provided	not provided	not provided	not provided	~20% of wild type creatine uptake	Approximately 20% of wild type creatine uptake	not provided	Creatine Transport Disorder	not provided	not provided	not provided	not provided	not provided	not provided	self	SNV	nonsynonymous SNV, exonic	Pathogenic	152959600	152959601	GG	AA	153694145	153694146	not provided	not provided	not provided	ICL4	nonframeshift substitution	exon9	c.1270_1271AA	p.G424N	Pathogenic	0	0	0	0	-
c.1271G>A	p.G424D	Puusepp 2008, Van De Kamp 2013 (Van De Kamp 2013 referenced Betsalel 2012 but Betsalel 2012 was G424N. Typo?), El-Kasaby 2019	3	1	Estonian	Male	not provided	missense	not provided	exon 9	in TM8	not provided	widely somatic, while wild type was only in cell plasma membrane	not provided	Mature glycosylation increased with 4-PBA, but did not increase after pifithrin or 4-DMAG. Creatine uptake increased to 30% of WT after 4-PBA.	<10% of wild type creatine uptake	Mental disability in 3 patients + less than 10% of wild type creatine uptake	not provided	Creatine Transport Disorder	mental disability	not provided	not provided	not provided	not provided	"Their mother was heterozygous for the same mutation"	self	SNV	nonsynonymous SNV, exonic	Pathogenic	152959601	152959601	G	A	153694146	153694146	2 or 6	not provided	1	ICL4	nonsynonymous SNV	exon9	c.1271G>A	p.G424D	Pathogenic	0	0	0	1	rs11548960
c.1299_1309delCCCGGCCTCCT	p.P434Lfs*26	Betsalel 2012, Van De Kamp 2013	2	1	not provided	Male	not provided	frame shift	not provided	exon 9	not provided	not provided	not provided	not provided	not provided	not provided	Mental Disability + Urine Cr/Crn > 1.5 above normal range	not provided	Creatine Transport Disorder	Mental disability, other symptoms reported as a % of total patients included behavioral problems (85%), seizures (59%), motor dysfunction (58%).	Urine Cr/Crn > 1.5 above normal range	not provided	not provided	not provided	Information that is available is: "The mothers of 18/85, 21%, of index patients had learning difficulties/ mild ID of which 14 were proven heterozygotes and two had two or more affected sons but were not confirmed heterozygotes since no DNA analysis was performed... Molecular genetic studies were performed in 61 mothers and the mutation was de novo in 18, 30%, sons. A low level mosaicism was foun…	self	MNV	frameshift deletion, exonic	Pathogenic	152959629	152959639	CCCGGCCTCCT	-	153694174	153694184	1	not provided	not provided	ICL4	frameshift deletion	exon9	c.1299_1309del	p.P434Lfs*26	Pathogenic	0	0	0	0	-
c.1318dupC	p.R440Pfs*24	Betsalel 2012, Van De Kamp 2013	2	1	not provided	Male	not provided	frame shift	not provided	exon 9	not provided	not provided	not provided	not provided	not provided	not provided	Mental Disability + Urine Cr/Crn > 1.5 above normal range	not provided	Creatine Transport Disorder	Mental disability, other symptoms reported as a % of total patients included behavioral problems (85%), seizures (59%), motor dysfunction (58%).	Urine Cr/Crn > 1.5 above normal range	not provided	not provided	not provided	Information that is available is: "The mothers of 18/85, 21%, of index patients had learning difficulties/ mild ID of which 14 were proven heterozygotes and two had two or more affected sons but were not confirmed heterozygotes since no DNA analysis was performed... Molecular genetic studies were performed in 61 mothers and the mutation was de novo in 18, 30%, sons. A low level mosaicism was foun…	self	SNV	frameshift insertion, exonic	Pathogenic	152959648	152959648	-	C	153694193	153694193	1	not provided	not provided	ICL4	frameshift insertion	exon9	c.1318dupC	p.R440Pfs*24	Pathogenic	0	0	0	0	-
c.1324delC	p.Q442Kfs*20	Curt 2018	1	1	not provided	Female	not provided	nonsense	not provided	exon 9	not provided	not provided	not provided	not provided	not provided	22% of wild type	Mental disability + 22% of wild type creatine uptake	not provided	Creatine Transport Disorder	"Patient 7 was the second child of healthy unrelated parents. She displayed language delay, behavioral troubles, and mild intellectual disability requiring special education after primary schooling. At the age of 13 years, she developed generalized epilepsy treated with valproate and then lamotrigine. She beneﬁted from special education, but oppositional behavior persisted as an adult." (Curt 201…	"Biological investigations showed an increased urinary creatine to creatinine ratio (2 to 3.5 fold above the upper reference value) and an increased plasma creatine level (1.5-fold above the upper reference value), but a normal urinary guanidinoacetate to creatinine ratio and plasma guanidinoacetate levels." (Curt 2018)	not provided	not provided	not provided	"Mother is normal suggesting neomutation"	self	SNV	frameshift deletion, exonic	Pathogenic	152959654	152959654	C	-	153694199	153694199	1	not provided	not provided	ICL4	frameshift deletion	exon9	c.1324delC	p.Q442Kfs*20	Pathogenic	0	0	0	0	-
not provided	p.A448D	El-Kasaby 2019	1	not provided	not provided	not provided	not provided	missense	not provided	not provided	not provided	not provided	widely somatic, while wild type was only in cell plasma membrane	not provided	Mature glycosylation increased with 4-PBA, pifithrin, and 4-DMAG. Creatine uptake increased from 0% to 10% of WT after 4-PBA.	<10% of wild type	Less than 10% of wild type activity	not provided	Creatine Transport Disorder		not provided	not provided	not provided	not provided	not provided	self	SNV	nonsynonymous SNV, exonic	Pathogenic	152959673	152959673	C	A	153694218	153694218	2 or 6	not provided	1	TM9	nonsynonymous SNV	exon9	c.1343C>A	p.A448D	Pathogenic	0	0	0	0	-
c.1372_1375delGATC	p.D458Sfs*3	Betsalel 2012, Van De Kamp 2013	2	1	not provided	Male	not provided	frame shift	not provided	exon 9	not provided	not provided	not provided	not provided	not provided	not provided	Mental Disability + Urine Cr/Crn > 1.5 above normal range	not provided	Creatine Transport Disorder	Mental disability, other symptoms reported as a % of total patients included behavioral problems (85%), seizures (59%), motor dysfunction (58%).	Urine Cr/Crn > 1.5 above normal range	not provided	not provided	not provided	Information that is available is: "The mothers of 18/85, 21%, of index patients had learning difficulties/ mild ID of which 14 were proven heterozygotes and two had two or more affected sons but were not confirmed heterozygotes since no DNA analysis was performed... Molecular genetic studies were performed in 61 mothers and the mutation was de novo in 18, 30%, sons. A low level mosaicism was foun…	self	MNV	frameshift deletion, exonic	Pathogenic	152959702	152959705	GATC	-	153694247	153694250	1	not provided	not provided	TM9	frameshift deletion	exon9	c.1372_1375del	p.D458Sfs*3	Pathogenic	0	0	0	0	-
c.1381A>G	p.M461V	Betsalel 2012	1	not provided	not provided	not provided	not provided	not provided	not provided	not provided	not provided	not provided	not provided	not provided	not provided	Less than 10% of wild type activity	Less than 10% of wild type activity	not provided	Creatine Transport Disorder	not provided	not provided	not provided	not provided	not provided	not provided	self	SNV	nonsynonymous SNV, exonic	Pathogenic	152959711	152959711	A	G	153694256	153694256	not provided	not provided	not provided	TM9	nonsynonymous SNV	exon9	c.1381A>G	p.M461V	Pathogenic	0	0	0	0	-
c.1392+12G>T	p.=	Betsalel 2011	1	not provided	not provided	not provided	not provided	not provided	not provided	intron 9	not provided	not provided	not provided	not provided	not provided	not provided	predicted non-pathogenic (Betsalel 2011)	not provided	Creatine Transport Disorder	not provided	not provided	not provided	not provided	not provided	not provided	self	SNV	intronic	Likely Benign	152959734	152959734	G	T	153694279	153694279	not provided	not provided	not provided	Intronic	-	intron9			Pathogenic	0	0	0	1	rs782113493,
c.1392+24_1393-30del	p.[1392_1393ins1392+1_1393-1;1392+24_1393-30del, 1393_1495del]	Hathaway 2010, Betsalel 2011, Van De Kamp 2013	3	2		Male	not provided	splice error	not provided	intron 9	not provided	not provided	not provided	not provided	not provided	"Patients' fibroblasts were significantly decreased in comparison with control cells at 25 uM creatine"	Yes: Mental Disability + Urine Cr/Crn > 1.5 above normal range + impaired creatine uptake in fibroblasts	not provided	Creatine Transport Disorder	Moderate mental disability and severe language delay (Betsalel 2011).	"Quantitative localized single voxel magnetic resonance spectroscopy was performed over the basal ganglia and revealed a markedly diminished creatine level with a normal appearance to choline. Urinary analysis revealed a creatine/creatinine value of 1.7 (normal 0.017–0.72)" (Betsalel 2011).	not provided	6 yrs	not provided	"the mutation could not be detected in the DNA of the mother and is therefore considered de novo." Also occurred de novo in a second patient.	self	MNV	intronic	Pathogenic	152959746	152959769	TGTGACCTCTGGTGGCCGTCTGCC	-	153694291	153694314	5	not provided	not provided	Intronic	-	intron9			Pathogenic	0	0	0	0	-
c.1392+31T>C	p.=	Clark 2006, Betsalel 2011, Cameron 2017	3	not provided	not provided	not provided	not provided	not provided	not provided	intron 9	not provided	not provided	not provided	not provided	not provided	not provided	predicted non-pathogenic, detected in an autistic patient	not provided	Creatine Transport Disorder	not provided	not provided	not provided	not provided	not provided	not provided	self	SNV	intronic	Likely Benign	152959753	152959753	T	C	153694298	153694298	not provided	not provided	not provided	Intronic	-	intron9			Likely Benign	1	1	1	1	rs183780161,
c.1393-36G>A	r.=, p.=	Betsalel 2011	1	not provided	not provided	not provided	not provided	not provided	not provided	intron 9	not provided	not provided	not provided	not provided	not provided	not provided	Detected in 1 control.	not provided	Creatine Transport Disorder	not provided	not provided	not provided	not provided	not provided	not provided	self	SNV	intronic	Likely Benign	152959763	152959763	G	A	153694308	153694308	not provided	not provided	not provided	Intronic	-	intron9			Likely Benign	0	1	1	1	rs373653754,
c.1396G>A	p.G466R	Alcaide 2011, Hu 2016, Salazar 2020, and Dreha-Kulaczewski 2013 as "p.G351R" (this is actually p.G466R in the canonical protein)	4	2	Spanish from Alcaide 2011, German from Dreha-Kulaczewski 2013	Male, Female	not provided	not provided	not provided	exon 10	not provided	not provided	not provided	not provided	not rescued by 4-PBA	<10% wild type creatine uptake Alcaide 2011, <20% wild type creatine uptake Salazar 2020	Mental disability + decreased brain creatine MRS + increased urine Cr/Crn ratio + impaired creatine transport measured in primary fibroblasts. <20% wild type creatine uptake.	35-49 IQ (Male), 50 to 69 (Female)	Creatine Transport Disorder	Mental disability. "Male 9 y. Generalised developmental delay, dystonia, no speech, epilepsy." (Alcaide 2011). "One affected male (II.4) with severe ID also had epilepsy. Two affected males with severe ID lived in sheltered homes. Craniofacial dysmorphism was not present in this family" There was a "delay in motor and speech development as well as aggressive behavioral problems. The boy requires …	Intracellular creatine in cultured primary fibroblasts: 0.85+/-0.07 pmol/mg protein (Alcaide 2011). Fibroblasts from patients had no change in the percent of cells in the S/G2/M cell cycle phase versus control, an interesting contrast to other variants which did have altered cell cycle phase (Alcaide 2011). Cr/Crn ratio elevated above normal (Alcaide 2011). "Brain 1H-MRS: not done" (Alcaide 2011)…	not provided	Male: 14 yrs, 37 yrs, 60 yrs. Female: 15 yrs, 42 yrs, 64 yrs	not provided	Inherited from mother and grandmother and the grandmother potentially inherited it because her brother was affected	self, female relatives of a patient	SNV	nonsynonymous SNV, exonic	Pathogenic	152959802	152959802	G	A	153694347	153694347	not provided	not provided	0	ECL5	nonsynonymous SNV	exon10	c.1396G>A	p.G466R	Pathogenic	0	0	0	1	rs1603217473
c.1416G>A	p.L472L	Rosenberg 2004, Betsalel 2011	2	>= 1 family	European XLMR Consortium	Male	g.8467G>A	not provided	not provided	exon 10	not provided	not provided	not provided	not provided	not provided	not provided	Predicted non-pathogenic (Betsalel 2011)	not provided	Creatine Transport Disorder	not provided	not provided	not provided	not provided	not provided	not provided	self	SNV	nonsynonymous SNV, exonic	Likely Benign	152959822	152959822	G	A	153694367	153694367	not provided	not provided	not provided	ECL5	synonymous SNV	exon10	c.1416G>A	p.L472L	Likely Benign	0	0	0	1	rs1557045478
c.1417_1420delTTTG	p.F473Tfs*36	Lion-Francois 2006, Betsalel 2012, Van De Kamp 2013	3	1	not provided	Male	not provided	frame shift	not provided	exon 10	not provided	not provided	not provided	not provided	not provided	not provided	Mental Disability + Urine Cr/Crn 2.5 ratio, above normal range	<40	Creatine Transport Disorder	Mental disability, expressive lanugae of 20 words at age 6 (Lion Francois 2006).	Urine Cr/Crn 2.5 ratio, urine GAA 116.9 mmol/mol (Lion Francois 2006).	not provided	not provided	not provided	not provided	self	MNV	frameshift deletion, exonic	Pathogenic	152959823	152959826	TTTG	-	153694368	153694371	1 and 3	Residue 474 is in creatine binding pocket	not provided	ECL5	frameshift deletion	exon10	c.1417_1420del	p.F473Tfs*36	Pathogenic	0	0	0	0	-
c.1428C>G	p.Y476X	Betsalel 2012, Van De Kamp 2013	2	1	not provided	Male	not provided	nonsense	not provided	exon 10	in TM10	not provided	not provided	not provided	not provided	not provided	Mental Disability + Urine Cr/Crn > 1.5 above normal range	not provided	Creatine Transport Disorder	Mental disability, other symptoms reported as a % of total patients included behavioral problems (85%), seizures (59%), motor dysfunction (58%).	Urine Cr/Crn > 1.5 above normal range	not provided	not provided	not provided	Information that is available is: "The mothers of 18/85, 21%, of index patients had learning difficulties/ mild ID of which 14 were proven heterozygotes and two had two or more affected sons but were not confirmed heterozygotes since no DNA analysis was performed... Molecular genetic studies were performed in 61 mothers and the mutation was de novo in 18, 30%, sons. A low level mosaicism was foun…	self	SNV	stopgain, exonic	Pathogenic	152959834	152959834	C	G	153694379	153694379	1	not provided	not provided	ECL5	stopgain	exon10	c.1428C>G	p.Y476X	Pathogenic	0	0	0	0	-
c.1430C>T	p.S477L	Jensen 2011	1	1, L088	not provided	Male	not provided	not provided	Affymetrix 50k platform, sequences 50kb of DNA in both orientations in a single hybridisation experiment	not provided	not provided	not provided	not provided	not provided	not provided	not provided	Mental disability + elevated urine Cr/Crn ratio	not provided	Creatine Transport Disorder	mental disability	"investigation of the urine creatine/creatinine ratio in the index patient revealed an abnormally elevated value of 1.01 (normal levels in adults: <0.25), confirming the molecular finding." (Jensen 2011)	not provided	not provided	not provided	The variant did "co-segregate"; family members with the variant also had symptoms, but unclear how many of the family members had the variants.	self	SNV	nonsynonymous SNV, exonic	Pathogenic	152959836	152959836	C	T	153694381	153694381	not provided	not provided	not provided	ECL5	nonsynonymous SNV	exon10	c.1430C>T	p.S477L	Pathogenic	0	0	0	0	-
c.1432dupG	p.A478Gfs*23	Betsalel 2012	1	not provided	not provided	not provided	not provided	not provided	not provided	not provided	not provided	not provided	not provided	not provided	not provided	not provided	no evidence	not provided	Creatine Transport Disorder	not provided	not provided	not provided	not provided	not provided	not provided	self	SNV	frameshift insertion, exonic	No evidence	152959838	152959838	-	G	153694383	153694383	not provided	not provided	not provided	ECL5	frameshift insertion	exon10	c.1432dupG	p.A478Gfs*23	Uncertain Significance	0	0	0	0	-
c.1437C>T	p.=	Clark 2006, Betsalel 2011	2	not provided	not provided	not provided	not provided	not provided	not provided	exon 10	not provided	not provided	not provided	not provided	not provided	not provided	Predicted non-pathogenic	not provided	Creatine Transport Disorder	not provided	not provided	not provided	not provided	not provided	not provided	self	SNV	synonymous SNV, exonic	Likely Benign	152959843	152959843	C	T	153694388	153694388	not provided	not provided	not provided	Synonymous	synonymous SNV	exon10	c.1437C>T	p.S479S	Likely Benign	1	1	1	1	rs140115896
not provided	T481I	Betsalel 2012	1	not provided	not provided	not provided	not provided	missense	not provided	not provided	not provided	not provided	not provided	not provided	not provided	within 10% of the 100% of wild type, 90% of wild type creatine uptake	Creatine uptake 90% of wild type SLC6A8 creatine uptake	not provided	Creatine Transport Disorder	not provided	not provided	not provided	not provided	not provided	not provided	self	SNV	nonsynonymous SNV, exonic	Benign	152959848	152959848	C	T	153694393	153694393	not provided	not provided	not provided	TM10	nonsynonymous SNV	exon10	c.1442C>T	p.T481I	Benign	0	0	0	0	-
c.1456C>T	p.Q486X	Garcia 2012, Malheiro 2012, Betsalel 2012, Van De Kamp 2013	4	2	Portuguese	Male, Female patient from Garcia 2012, Malheiro 2012, Van de Kamp 2013	not provided	nonsense	not provided	exon 10	in TM10	not provided	not provided	not provided	not provided	not provided	Mental Disability + Urine Cr/Crn > 1.5 above normal range	"would not cooperate in a formal cognitive test." Female patient: 61 IQ.	Creatine Transport Disorder	"Two monozygotic twin brothers at age 15 years were referred to our Metabolic Unit for evaluation of their development delay. The family history was unknown, except that they are the first children of a mother with intellectual disability, who bore other children, a girl and a boy, with a second partner (Fig 1). The pregnancy was apparently normal, with a eutocic delivery and no birth asphyxia. T…	"The twins’ urinary creatine/creatinine ratio was increased (2.24 and 1.84, respectively; normal range, 0.04-0.56), with a normal level of guanidinoacetic acid (42 and 40 mmol/mmol creatinine, respectively; normal range, 18-130 mmol/mmol creatinine) and a low level of creatinine plasma (2.2 and 1.84 mmol/L, respectively; normal range, 5-19.5 mmol/L). Cranial magnetic resonance imaging, performed …	not provided	15 yrs. Female patient: 37, because her sons were sequenced	not provided	Shared by mother and half sister	self, mother of patient in Garcia 2012	SNV	stopgain, exonic	Pathogenic	152959862	152959862	C	T	153694407	153694407	1	not provided	not provided	TM10	stopgain	exon10	c.1456C>T	p.Q486X	Pathogenic	0	0	0	0	-
c.1472G>A	p.C491Y	Betsalel 2012, Van De Kamp 2013	2	1		Male		missense	not provided	exon 10	in TM10	not provided	not provided	not provided	not provided	<10% of wild type creatine uptake	Mental Disability + Urine Cr/Crn > 1.5 above normal range + less than 10% of the wild type creatine uptake	not provided	Creatine Transport Disorder	Mental disability, other symptoms reported as a % of total patients included behavioral problems (85%), seizures (59%), motor dysfunction (58%).	Urine Cr/Crn > 1.5 above normal range	not provided	not provided	not provided	Information that is available is: "The mothers of 18/85, 21%, of index patients had learning difficulties/ mild ID of which 14 were proven heterozygotes and two had two or more affected sons but were not confirmed heterozygotes since no DNA analysis was performed... Molecular genetic studies were performed in 61 mothers and the mutation was de novo in 18, 30%, sons. A low level mosaicism was foun…	self	SNV	nonsynonymous SNV, exonic	Pathogenic	152959878	152959878	G	A	153694423	153694423	not provided	not provided	not provided	TM10	nonsynonymous SNV	exon10	c.1472G>A	p.C491Y	Pathogenic	0	0	0	0	-
c.1473C>G	p.C491W	Lion Francois 2006, Betsalel 2012, Van De Kamp 2013, El-Kasaby 2019, Salazar 2020	5	1	"White"	Male	not provided	missense	not provided	exon 10	in TM 10	not provided	widely somatic, while wild type was only in cell plasma membrane	mature glycosylation is decreased vs wild type protein	Mature glycosylation increased with 4-PBA and 4-DMAG but not pifithrin. Creatine uptake did not increase after 4-PBA, from El-Kasaby 2019. 4-PBA did not increase creatine uptake, from Salazar 2020.	<10% of wild type creatine uptake Betsalel 2012 and El-Kasaby 2019, <30% wild type creatine uptake Salazar 2020	Mental disability + no brain creatine + less than 10% of wild type creatine uptake	<20	Creatine Transport Disorder	Mental disability, expressive vocabulary 50 words at age 14, GTCS epilepsy, head circumference -2 SD, autistic behavior (Lion Francois 2006).	Urine Cr/Crn 2.1 ratio. Urine GAA 48.4 mmol/mol, no creatine on H-MRS, MRI morphology of left caudate and hippocamps atrophy (Lion Francois 2006).	not provided	14	not provided	Family history is listed as "Familial"	self	SNV	nonsynonymous SNV, exonic	Pathogenic	152959879	152959879	C	G	153694424	153694424	2 or 6	not provided	0	TW10	nonsynonymous SNV	exon10	c.1473C>G	p.C491W	Pathogenic	0	0	0	1	rs122453118
c.1494C>T	r.=, p.=	Clark 2006, Betsalel 2011	2	not provided	not provided	not provided	not provided	not provided	not provided	exon 10	not provided	not provided	not provided	not provided	not provided	not provided	Detected in 1 control	not provided	Creatine Transport Disorder	not provided	not provided	not provided	not provided	not provided	not provided	self	SNV	synonymous SNV, exonic	Likely Benign	152959900	152959900	C	T	153694445	153694445	not provided	not provided	not provided	Synonymous	synonymous SNV	exon10	c.1494C>T	p.Y498Y	Likely Benign	1	1	1	1	rs143916832
c.1495+2T>G	not provided	Curt 2018	1	1	not provided	Female	not provided	splice error	not provided	intron 10	not provided	not provided	not provided	not provided	not provided	26% of wild type activity	Mental disability + 26% of wild type creatine transport	not provided	Creatine Transport Disorder	mental disability and elevated Cr / Crn ratio	not provided	not provided	not provided	not provided	"Parents and siblings are normal suggesting neomutation"	self	SNV	splicing	Pathogenic	152959903	152959903	T	G	153694448	153694448	5	not provided	not provided	Intronic	splicing	intron10	c.1495+2T>G		Pathogenic	0	0	0	0	-
c.1495+5G>C	r.1393_1495del, p.G465EfsX12	Mancini 2005, Betsalel 2011, Betsalel 2012, Van De Kamp 2012, Van De Kamp 2013	5	1	Dutch	Male	not provided	splice error, skips exon 10	not provided	intron 10	not provided	not provided	not provided	not provided	not provided	Cultured skin fibroblasts had <10% of wild type creatine uptake at 25 uM creatine concentration.	Mental disability and elevated Cr:Crn ratio and less than 10% of wild type fibroblast creatine uptake.	50	Creatine Transport Disorder	Mental disability, ADHD, Pervasive developmental disorder not otherwise specified (PDD-NOS). (Van De Kamp 2012). Mental disability, IQ 50. Severely impaired attention, oral motor skills, language comprehension, language semantics, language pragmatics, and language repetition (Mancini 2005).	Urine Cr/Crn 2.7 (elevated). Urine GAA: 40 to 141 mmol/mol creatine (Van De Kamp 2012). "In patient 1 total creatine in a cerebral cortex voxel was 1.4 mmol/L (age matched control value 6.2, SD 0.5) and in a voxel containing cerebral white matter 1.9 mmol/L (age-matched control value 4.9, SD 0.4). In patient 2 total creatine in a cerebral cortex voxel was 1.5 mmol/L and in a voxel containing cere…	not provided	7.9 yrs, 6 yrs	not provided	"Analysis of SLC6A8 in the mother showed that she is carrier of the mutation, but she did not undergo further investigation."	self	SNV	splicing	Pathogenic	152959906	152959906	G	C	153694451	153694451	5	not provided	not provided	TM9	-	intron10			Pathogenic	0	0	0	0	-
c.1495+38C>T	not provided	Cameron 2017	1	not provided	not provided	not provided	not provided	not provided	not provided	intron 10	not provided	not provided	not provided	not provided	not provided	not provided	Detected in an autistic patient	not provided	Creatine Transport Disorder	not provided	not provided	not provided	not provided	not provided	not provided	self	SNV	intronic	No Evidence for ACMG Pathogenicity Categorization	152959939	152959939	C	T	153694484	153694484	not provided	not provided	not provided	Intronic	-	intron10			Uncertain Significance	1	1	1	1	rs200729826,
c.1496-18C>T	r.=, p.=	Rosenberg 2004, Betsalel 2011	2	>= 1 family	European XLMR Consortium	Male	not provided	not provided	not provided	intron 10	not provided	not provided	not provided	not provided	not provided	not provided	preditect not pathogenic	not provided	Creatine Transport Disorder	not provided	not provided	not provided	not provided	not provided	not provided	self	SNV	intronic	Likely Benign	152959970	152959970	C	T	153694515	153694515	not provided	not provided	not provided	Intronic	-	intron10			Likely Benign	1	1	1	1	rs201867256,
c.1496-17G>A	not provided	Cameron 2017	1	not provided	not provided	not provided	not provided	not provided	not provided	intron 10	not provided	not provided	not provided	not provided	not provided	not provided	Detected in an autistic patient	not provided	Creatine Transport Disorder	not provided	not provided	not provided	not provided	not provided	not provided	self	SNV	intronic	No Evidence.	152959971	152959971	G	A	153694516	153694516	not provided	not provided	not provided	Intronic	-	intron10			Uncertain Significance	0	1	1	1	rs375265267,
c.1496-8C>T, also called c.1151-8C>T in Jiang 2018	p.=	Betsalel 2011, Betsalel 2012, Cameron 2017, Jiang 2018 (as c.1151-8C>T)	4	>1	Han Chinese, not provided	Male	not provided	suggested involved in splicing (Jiang 2018)	Agilent SureDesign probes to exons + Illumina NextSeq 500 sequencing	intron 10	not provided	not provided	not provided	not provided	not provided	not provided	Mental disability + decreased brain creatine.	not provided	Creatine Transport Disorder	no speech, seizures (SCN1A variant also present, may be cause of seizures). "Family 3, the proband with SCN1A and SLC6A8 variants exhibited more serious of speech deficits, developmental delay, and intellectual deficiency. He is currently 5 years old, and has no speech and limited language comprehension. The interictal electroencephalogram (EEG) showed slow background activity and multifocal spik…	"Long echo time (288 ms) proton magnetic resonance spectroscopy (MRS) reveals diminished creatine signal" (Jiang 2018)	not provided	<5 yrs old	not provided	SLC6A8 variant was inherited from his mother	self	SNV	intronic	Pathogenic	152959980	152959980	C	T	153694525	153694525	5	not provided	not provided	Intronic	-	intron10			Uncertain Significance	1	1	1	1	rs376038235,
c.1496-7G>A	p.=	Betsalel 2011, Betsalel 2012	2	not provided	not provided	not provided	not provided	not provided	not provided	intron 10	not provided	not provided	not provided	not provided	not provided	not provided	predicted non-pathogenic	not provided	Creatine Transport Disorder	not provided	not provided	not provided	not provided	not provided	not provided	self	SNV	intronic	Likely Benign	152959981	152959981	G	A	153694526	153694526	not provided	not provided	not provided	Intronic	-	intron10			Likely Benign	0	0	0	1	rs781814962,
c.1496-5C>T	p.=	Clark 2006, Betsalel 2011	2	not provided	not provided	not provided	not provided	not provided	not provided	intron 10	not provided	not provided	not provided	not provided	not provided	not provided	predicted non-pathogenic	not provided	Creatine Transport Disorder	not provided	not provided	not provided	not provided	not provided	not provided	self	SNV	intronic	Likely Benign	152959983	152959983	C	T	153694528	153694528	not provided	not provided	not provided	Intronic	-				Likely Benign	1	1	1	1	rs200695210,
c.1497-1500del	p.G499del	Valayannopoulos 2013	1	1	unknown	Male	unknown	not provided	not provided	not provided	in TM10 near the intracellular boundary.	not provided	not provided	not provided	not provided	<10% of wild type creatine uptake	Mental disability + absent brain creatine MRS + less than 10% of wild type creatine uptake	not provided	Creatine Transport Disorder	mild psychomotor retardation, speech delay, seizures, attended normal school until age 11, impulsivity, facial and trunk hypotonia (Valayannopoulis 2013).	Brain creatine absent on MRS.	not provided	10 yrs	not provided	not provided	self	MNV	exonic, deletion	Pathogenic	152959988	152959990	GAG	-	153694533	153694535	not provided	not provided	not provided	TM10	nonframeshift deletion	exon11	c.1496_1498del	p.G499del	Pathogenic	0	0	0	0	-
c.1516G>A	p.D506N	Betsalel 2012, DesRoches 2015	2	not provided	not provided	not provided	not provided	not provided	not provided	not provided	IC	10 of 10 species	not provided	not provided	not provided	130% of wild type creatine uptake, increased activity vs wild type	130% of wild type creatine uptake	not provided	Creatine Transport Disorder	not provided	not provided	not provided	not provided	not provided	not provided	self	SNV	nonsynonymous SNV, exonic	Likely Benign	152960008	152960008	G	A	153694553	153694553	not provided	not provided	not provided	ICL5	nonsynonymous SNV	exon11	c.1516G>A	p.D506N	Likely Benign	0	1	1	1	rs201526436
c.1519_1543delATTGCCTGTATGATCGGGTACCGAC	p.I507Lfs*4	Valayannopoulos 2012, Malheiro 2012, Betsalel 2012, Van De Kamp 2013	4	3	not provided	Male	not provided	frame shift	not provided	exon 11	not provided	not provided	not provided	not provided	not provided	not provided	Mental Disability + Urine Cr/Crn > 1.5 above normal range	not provided	Creatine Transport Disorder	Mental disability, other symptoms reported as a % of total patients included behavioral problems (85%), seizures (59%), motor dysfunction (58%).	Urine Cr/Crn > 1.5 above normal range	not provided	not provided	not provided	not provided	self	MNV	frameshift deletion, exonic	Pathogenic	152960011	152960035	ATTGCCTGTATGATCGGGTACCGAC	-	153694556	153694580	1	not provided	not provided	ICL5	frameshift deletion	exon11	c.1519_1543del	p.I507Lfs*4	Pathogenic	0	0	0	0	-
c.1540C>T	p.R514X	Salomons 2001, DeGrauw 2002, Cecil 2003 for the female patient, DeGrauw 2003, Salomons 2003, Rosenberg 2004, Betsalel 2012	7	2	United States	Male, Female patient in Cecil 2003	not provided	nonsense	"Exon 11 of the CRTR gene was amplified by polymerase chain reaction and directly sequenced."	exon 11	IC before TM11 in a disordered region downstream of an IC alpha helix	not provided	not provided	not provided	not provided	"have been shown to impair creatine uptake"	Mental Disability + Urine Cr/Crn > 1.5 above normal range. Brain creatine was decreased 60% versus same age control.	not provided	Creatine Transport Disorder	Mental disability, severe expressive speech language impairment (no active speech at 7 yrs old), partial epilepsy that is controlled with carbamazepine, head circumference in 95th percentile, good gross motor skills (DeGrauw 2002). Female patient from Cecil 2003: Patient was identified based upon her older half brother's status as a patient and was evaluated by MRS at nine days old.	Urine Cr/Crn 400% vs average, above normal range. No creatine or phosphocreatine peaks on MRS. (deGrauw 2002). Female patient from Cecil 2003: Decreased cretaine and phosphocreatine signal on MRS at nine days old. "Quantitative analysis of the spectra from the suspected carrier andthe control, using an internal water reference for normalization, revealed a 63% decline in composite creatine signal…	not provided	<7 yrs from DeGrauw 2003, female patient identified at birth because her older half brother was a patient	not provided	"His [three confirmed carriers] mother and maternal grandmother have a history of severe learning disability...maternal aunt was a below average student" from DeGrauw 2002. From Cecil 2003: Variant is also found in her mother, maternal grandmother, and maternal aunt. Her half-brother is hemizygous.	self, also sister to a male patient	SNV	stopgain, exonic	Pathogenic	152960032	152960032	C	T	153694577	153694577	1	not provided	not provided	ICL5	stopgain	exon11	c.1540C>T	p.R514X	Pathogenic	0	0	0	1	rs122453113
c.1554G>A	p.(W518X)	Betsalel 2012	1	not provided	not provided	not provided	not provided	nonsense	not provided	not provided	not provided	not provided	not provided	not provided	not provided	not provided	no evidence	not provided	Creatine Transport Disorder	not provided	not provided	not provided	not provided	not provided	not provided	self	SNV	stopgain, exonic	No evidence	152960046	152960046	G	A	153694591	153694591	1	not provided	not provided	ICL5	stopgain	exon11	c.1554G>A	p.W518X	Uncertain Significance	0	0	0	0	-
c.1592_1639dup133	insertion of a 16 a.a. transmembrane hydrophobic helix	Yu 2013	1	1	Punjabi	Male	not provided	insertion	long range PCR and massively parallel sequencing on HiSeq2000; exons 2-13 were aplified as a single PCR product	not provided	not provided	not provided	not provided	not provided	not provided	not provided	Mental disability + increased urine Cr/Crn ratio	not provided	Creatine Transport Disorder	"3-year old boy was born to healthy, non-consanguineous Punjabi parents, after an uneventful pregnancy and delivery by caesarian section at 36 weeks gestation with a birth weight of 6 lb and sufficient Apgar scores. The father had suffered seizures during his childhood; further family history was unremarkable. The patient's medical history includes mild esotropia, picky eating habits, mild failur…	"Urinary creatinemetabolite screening revealed persistently elevated creatine:creatinine ratios (5600 and 6936 mmol/mol; normal 10–1350 mmol/mol) with normal urinary guanidine acetate levels, suggestive of X-linked cerebral creatine transporter deficiency. The clinical diagnosis was further confirmed by MRS showing decrease in the creatine signal at 3.02 ppm with choline: creatine ratio of 10.2:1…	not provided	2 years old for failure to thrive	Sanger sequencing of all coding exons did not detect deleterious variants; missing a pathogenic insertion	"Parental analysis revealed that the mother carried the same duplication and the patient inherited the duplication from his mother."	self	MNV	nonframeshift insertion exonic	Pathogenic	152960084	152960084	-	GCATGGTAAGGGCTGGGGGAGGTGGGGCAGGGCGGGGGGCGAGGCAGGGCGGGGTAGGGGCCCCATTAACCGCAGCATTCTGGTCCGTAGGGCATCTTCATCTTCAACGTTGTGTACTACGAGCCGCTGGTCT	153694629	153694629	not provided	not provided	not provided	not provided	frameshift insertion	exon11	c.1592_1593insGCATGGTAAGGGCTGGGGGAGGTGGGGCAGGGCGGGGGGCGAGGCAGGGCGGGGTAGGGGCCCCATTAACCGCAGCATTCTGGTCCGTAGGGCATCTTCATCTTCAACGTTGTGTACTACGAGCCGCTGGTCT	p.C531Wfs*71	Pathogenic	0	0	0	0	-
c.1596+1G>A	r.(spl?)	Betsalel 2011, Betsalel 2012	2	not provided	not provided	not provided	not provided	not provided	not provided	intron 11	not provided	not provided	not provided	not provided	not provided	not provided	Detected in a CTD patient and predicted to be pathogenic, but unverified	not provided	Creatine Transport Disorder	"The fourth patient (patient IV) was a young male with a reduced cerebral creatine level measured by H-MRS. Further investigationresulted in the detection of a c.1596+1G4A variant, which was also found to be heterozygous in DNA from his mother." (Betsalel 2011)	Reduced cerebral creatine on brain MRS (Betsalel 2011).	not provided	not provided	not provided	mother was heterozygous for the variant	self	SNV	splicing	Likely Pathogenic	152960089	152960089	G	A	153694634	153694634	5	not provided	not provided	Intronic	splicing	intron11	c.1596+1G>A		Likely Pathogenic	0	0	0	0	-
c.1596+21G>A	r.=, p.=	Rosenberg 2004, Betsalel 2011, Cameron 2017	3	>= 1 family	European XLMR Consortium	Male	not provided	not provided	not provided	intron 11	not provided	not provided	not provided	not provided	not provided	not provided	predicted not pathogenic + detected in an autistic patient	not provided	Creatine Transport Disorder	not provided	not provided	not provided	not provided	not provided	not provided	self	SNV	intronic	Likely Benign	152960109	152960109	G	A	153694654	153694654	not provided	not provided	not provided	Intronic	-	intron11			Uncertain Significance	1	1	1	1	rs73633747,
c.1596+24_1597-41dup	p.=	Betsalel 2011	1	not provided	not provided	not provided	not provided	not provided	not provided	intron 11	not provided	not provided	not provided	not provided	not provided	not provided	predicted non-pathogenic	not provided	Creatine Transport Disorder	not provided	not provided	not provided	not provided	not provided	not provided	self	MNV	intronic	Likely Benign							not provided	not provided	not provided	Intronic	-	intron11				0	0	0	0	-
c.1596+28C>T	p.=	Betsalel 2011	1	not provided	not provided	not provided	not provided	not provided	not provided	intron 11	not provided	not provided	not provided	not provided	not provided	not provided	predicted non-pathogenic	not provided	Creatine Transport Disorder	not provided	not provided	not provided	not provided	not provided	not provided	self	SNV	intronic	Likely Benign	152960116	152960116	C	T	153694661	153694661	not provided	not provided	not provided	Intronic	-	intron11			Likely Benign	1	1	1	1	rs371643341,
c.1597-20C>T	p.=	Betsalel 2011	1	not provided	not provided	not provided	not provided	not provided	not provided	intron 11	not provided	not provided	not provided	not provided	not provided	not provided	predicted non-pathogenic	not provided	Creatine Transport Disorder	not provided	not provided	not provided	not provided	not provided	not provided	self	SNV	intronic	Likely Benign	152960154	152960154	C	T	153694699	153694699	not provided	not provided	not provided	Intronic	-	intron11			Likely Benign	0	0	0	1	rs781894858,
c.1607_1612delTCTTCA	p.(I536_F537del)	Betsalel 2012	1	not provided	not provided	not provided	not provided	not provided	not provided	not provided	not provided	not provided	not provided	not provided	not provided	not provided	no evidence	not provided	Creatine Transport Disorder	not provided	not provided	not provided	not provided	not provided	not provided	self	MNV	nonframeshift deletion, exonic	No evidence	152960184	152960189	TCTTCA	-	153694729	153694734	not provided	not provided	not provided	TM11	nonframeshift deletion	exon12	c.1607_1612del	p.I536_F537del	Uncertain Significance	0	0	0	0	-
not provided	p.V539I	El-Kasaby 2019	1	not provided	not provided	not provided	not provided	not provided	not provided	not provided	not provided	not provided	located on the edges of the cell, plasma membrane, much like the wild type protein, different than many pathogenic variants which are diffusely somatic	not provided	Mature glycosylation increased with 4-PBA, pifithrin, and 4-DMAG. Creatine uptake increased from 10% to 50% of WT after 4-PBA.	<20% creatine uptake vs wild type	Less than 20% of wild creatine uptake	not provided	Creatine Transport Disorder	not provided	not provided	not provided	not provided	not provided	not provided	self	SNV	nonsynonymous SNV, exonic	Pathogenic	152960192	152960192	G	A	153694737	153694737	not provided	not provided	1	TM11	nonsynonymous SNV	exon12	c.1615G>A	p.V539I	Pathogenic	0	0	0	1	rs782354054
c.1629G>A	p.=	Betsalel 2011	1	not provided	not provided	not provided	not provided	not provided	not provided	exon 12	not provided	not provided	not provided	not provided	not provided	not provided	predicted non-pathogenic	not provided	Creatine Transport Disorder	not provided	not provided	not provided	not provided	not provided	not provided	self	SNV	synonymous SNV, exonic	Likely Benign	152960206	152960206	G	A	153694751	153694751	not provided	not provided	not provided	Synonymous	synonymous SNV	exon12	c.1629G>A	p.E543E	Likely Benign	0	0	0	0	-
c.1631C>T	p.P544L	Mancini 2005, Mancardi 2007, Fons 2008, Fons 2009, Fons 2010, Chilosi 2012, Betsalel 2012, Van De Kamp 2012, El-Kasaby 2019	9	3	not provided	Male	not provided	missense	not provided	exon 12	in TM11	"This proline is highly conserved in the creatine transporter of several species (Rattus norvegicus, Mus musculus, Bos taurus, Oryctolagus cuniculus and Tropeda marmorata) and among the neurotransmitter transporter family members of several species."	widely somatic, while wild type was only in cell plasma membrane	not provided	Mature glycosylation increased with 4-PBA, pifithrin, and 4-DMAG. Creatine uptake increased from 25% to 50% of WT after 4-PBA.	Cultured skin fibroblasts had 12% of wid type creatine uptake at 25 uM creatine concentration. ~40% of wild type creatine uptake. <20% of wild type creatine uptake.	Mental disability + increased urine Cr/Crn ratio + 12% or 40% or less than 20% of wild type creatine uptake.	36, 39, 59.	Creatine Transport Disorder	Mental disability (mental age 4 to 3 at chronological age 10 and 8, two patients), IQ 36, 39. Impaired attention, language comprehension, language semantics, language pragmatics, language repetition. (Mancini 2005). Severe epilepsy (2-3 tonic-clonic seizures / month one year after epilepsy onset), mild global hypotonia, hyperactivity, impulsiveness, severe language/speech delay (Mancardi 2007).	"Patient 3 has a normal male karyotype, as well as FRAX-A and -E gene analysis. Urine metabolic screening was normal as were plasma amino acids and steroid sulfatase activity in leukocytes. Urine mucopolysaccharides were in the high normal range in repeated analysis (18.1 mg and 17.6 mg per mmol creatinine) and normalized in a third analysis (12.4 mg/ mmol creatinine). In cerebrospinal fluid lact…	not provided	<5 years old	not provided	The mother and sister of the patient carried this variant.	self	SNV	nonsynonymous SNV, exonic	Pathogenic	152960208	152960208	C	T	153694753	153694753	2 or 6	not provided	1	ECL6	nonsynonymous SNV	exon12	c.1631C>T	p.P544L	Pathogenic	0	0	0	1	rs397515558
c.1649C>G	p.T550S	DesRoches 2015	1	not provided	not provided	not provided	not provided	not provided	not provided	not provided	EC	6 of 10 species	not provided	not provided	not provided	not provided	Predicted non-pathogenic	not provided	Creatine Transport Disorder	not provided	not provided	not provided	not provided	not provided	not provided	self	SNV	nonsynonymous SNV, exonic	Likely Benign	152960226	152960226	C	G	153694771	153694771	not provided	not provided	not provided	ECL6	nonsynonymous SNV	exon12	c.1649C>G	p.T550S	Likely Benign	0	1	1	1	rs199635059
c.1654G>T	p.V552L	DesRoches 2015	1	not provided	not provided	not provided	not provided	not provided	not provided	not provided	EC	9 of 10 species	not provided	not provided	not provided	35% of wild type	35% of wild type creatine uptake	not provided	Creatine Transport Disorder	not provided	not provided	not provided	not provided	not provided	not provided	self	SNV	nonsynonymous SNV, exonic	Pathogenic	152960231	152960231	G	T	153694776	153694776	not provided	not provided	not provided	ECL6	nonsynonymous SNV	exon12	c.1654G>T	p.V552L	Pathogenic	0	0	0	1	rs372567920
c.1661C>T	p.P554L	Rosenberg 2004, Rosenberg 2007, Malheiro 2012, Betsalel 2012, Van De Kamp 2013, Nozaki 2015, El-Kasaby 2019	7	4	European XLMR Consortium, Japanese	Male, Female mother of patient in Rosenberg 2004	g.8883C>T	missense	not provided	exon 12	ECL btwn TM XI and XII	conserved in SLC6A8 sequences in humans	widely somatic, while wild type was only in cell plasma membrane	"expected to harbor the determinants of substrate specificity"	Mature glycosylation increased with 4-PBA, pifithrin, and 4-DMAG. Creatine uptake increased from 0% to 50% of WT after 4-PBA.	<20% of wild type creatine uptake, <10% of wild type creatine uptake	Mental Disability + elevated Urine Cr/Crn + less than 20% or less than 10% of wild type creatine uptake	not provided	Creatine Transport Disorder	"The proband was an 8-year-old boy who presented with hypotonia, severe intellectual disability and two episodes of seizures associated with/without fever. Among 7 siblings (4 males, 3 females), the eldest brother had severe intellectual disability, epilepsy, and sudden death at 17 years of age, while 18-year-old third elder brother had severe intellectual disability, autism, and drug-resistant e…	"The proband's urinary creatine/creatinine ratio was increased." (Nozaki 2015).	not provided	not provided	not provided	"The same mutation was found in the third elder brother. Their mother was a heterozygote."	self, mother of a patient in Rosenberg 2004	SNV	nonsynonymous SNV, exonic	Pathogenic	152960238	152960238	C	T	153694783	153694783	2, 3, or 6	Substrate specificity	1	ECL6	nonsynonymous SNV	exon12	c.1661C>T	p.P554L	Pathogenic	0	0	0	1	rs397515559
c.1662G>A	p.=	Clark 2006, Betsalel 2011	2	not provided	not provided	not provided	not provided	not provided	not provided	exon 12	not provided	not provided	not provided	not provided	not provided	not provided	predicted non-pathogenic	not provided	Creatine Transport Disorder	not provided	not provided	not provided	not provided	not provided	not provided	self	SNV	synonymous SNV, exonic	Likely Benign	152960239	152960239	G	A	153694784	153694784	not provided	not provided	not provided	Synonymous	synonymous SNV	exon12	c.1662G>A	p.P554P	Likely Benign	0	1	1	1	rs149677083
c.1667G>A	W556X	Betsalel 2012	1	not provided	not provided	not provided	not provided	nonsense	not provided	not provided	not provided	not provided	not provided	not provided	not provided	not provided	Detected in a mentally disabled patient	not provided	Creatine Transport Disorder	not provided	not provided	not provided	not provided	not provided	Present in the mother at 6.6% abundance. Her mosaicism was not detected by sequencing but was by HPLC.	self	SNV	stopgain, exonic	Uncertain Significance	152960244	152960244	G	A	153694789	153694789	1	not provided	not provided	ECL6	stopgain	exon12	c.1667G>A	p.W556X	Uncertain Significance	0	0	0	0	-
c.1678A>G	p.M560V	Rosenberg 2004, Clark 2006, Rosenberg 2007,Betsalel 2011, Betsalel 2012, DesRoches 2015, Salazar 2020	7	1, P18	European XLMR Consortium	Male, Female	g.8900A>G	not provided	not provided	not provided	EC	6 of 10 species	not provided	not provided	not provided	"normal uptake assay" from Rosenberg 2007, >90% of wild type creatine uptake from Salazar 2020, within 25% of wild type creatine transport	Cr uptake is 75% of wild type creatine uptake	not provided	Creatine Transport Disorder	the male patent had mental disability, however enzyme activity was not impaired as fibroblasts from the patient were not deficient in creatine uptake and creatine was "present" in the brain by H-MRS.	"in the H-MRS of the brain, the creatine signal was present"	not provided	not provided	not provided	Segregated with disease symptoms in the family in Rosenberg 2007. not provided in DesRoches 2015. In Rosenberg 2004, "The substitution was also present in the affected brother of the index patient. The mother is a carrier of the transition".	self, mother of a patient in Rosenberg 2004	SNV	nonsynonymous SNV, exonic	Benign	152960255	152960255	A	G	153694800	153694800	not provided	not provided	not provided	ECL6	nonsynonymous SNV	exon12	c.1678A>G	p.M560V	Benign	1	1	1	1	rs145438966
c.1681G>C	p.G561R	Kato 2014, Uemura 2017, Ito 2019	3	1	Japanese	Male	not provided	missense	not provided	not provided	TM12. This variant's protein distributed between intracellular membrane fraction and plasma membrane, while the wild type was in the plasma membrane alone.	"This glycine is a highly conserved amino acid among the creatine transporters of several species (chimpanzee, cattle, dog, mouse, rat, and zebrafish)."	not provided	the mutation is in the domain responsible for N-linked glycosylation and translocation to the plasma membrane.	not provided	30% of wild type at 40 minutes, time dependent difference between variant and wild type	Mental Disability + Urine Cr/Crn > normal range + 30% of wild type creatine transport.	not provided	Creatine Transport Disorder	Mental disability. "The proband is a six-year-old boy, who was referred to our medical center because of his psychomotor retardation and delayed speech at age 4 years 11 months...He could speak only a few words. His language comprehension was much better than expression, and he could obey several simple orders... He had no apparent autistic features." Also short stature and acquired relative micr…	"The creatine concentration in the brain was significantly decreased" (in Japanese, Ito 2018).	not provided	Proband: 4 years 11 months.	not provided	"Their mother has the same mutation heterogeneously." Three brothers were hemizygous and the mother was heterozygous. Her parents are shown as non-carriers on a family tree but it's not specifically stated if they were tested or not. If yes, then she was the spontaneous de novo variant source.	self	SNV	nonsynonymous SNV, exonic	Pathogenic	152960258	152960258	G	C	153694803	153694803	not provided	not provided	not provided	TM12	nonsynonymous SNV	exon12	c.1681G>C	p.G561R	Pathogenic	0	0	0	0	-
c.1684dupT	p.W562Lfs*27	Van De Kamp 2013	1	1	not provided	Male	not provided	frame shift	not provided	exon 12	not provided	not provided	not provided	not provided	not provided	not provided	Mental Disability + Urine Cr/Crn > 1.5 above normal range	not provided	Creatine Transport Disorder	Mental disability, other symptoms reporte as a % of total patients included behavioral problems (85%), seizures (59%), motor dysfunction (58%).	Urine Cr / Crn > 1.5 above normal range	not provided	not provided	not provided	Information that is available is: "The mothers of 18/85, 21%, of index patients had learning difficulties/ mild ID of which 14 were proven heterozygotes and two had two or more affected sons but were not confirmed heterozygotes since no DNA analysis was performed... Molecular genetic studies were performed in 61 mothers and the mutation was de novo in 18, 30%, sons. A low level mosaicism was foun…	self	SNV	frameshift insertion, exonic	Pathogenic	152960261	152960261	-	T	153694806	153694806	1	not provided	not provided	TM12	frameshift insertion	exon12	c.1684dupT	p.W562Lfs*27	Pathogenic	0	0	0	0	-
c.1685G>A	p.W562X	Betsalel 2012, Van De Kamp 2013	1	1	not provided	Male	not provided	nonsense	not provided	exon 12	TM12	not provided	not provided	not provided	not provided	not provided	Mental Disability + Urine Cr/Crn > 1.5 above normal range	not provided	Creatine Transport Disorder	Mental disability, other symptoms reported as a % of total patients included behavioral problems (85%), seizures (59%), motor dysfunction (58%).	Urine Cr/Crn > 1.5 above normal range	not provided	not provided	not provided	Information that is available is: "The mothers of 18/85, 21%, of index patients had learning difficulties/ mild ID of which 14 were proven heterozygotes and two had two or more affected sons but were not confirmed heterozygotes since no DNA analysis was performed... Molecular genetic studies were performed in 61 mothers and the mutation was de novo in 18, 30%, sons. A low level mosaicism was foun…	self	SNV	stopgain, exonic	Pathogenic	152960262	152960262	G	A	153694807	153694807	1	not provided	not provided	TM12	stopgain	exon12	c.1685G>A	p.W562X	Pathogenic	0	0	0	0	-
c.1690_1703del	p.F564Hfs*20	Anselm 2008, Van De Kamp 2013	2	1	not provided	Male	not provided	frame shift	not provided	exon 12	not provided	not provided	not provided	not provided	not provided	not provided	Mental Disability + brain proton MR spectroscopy had absent creatine peak + creatine/creatinine ratio and guanidinoacetate were increased in urine.		Creatine Transport Disorder	Global developmental delay still at age 10, and also at age 2 he had premature ventricular contractions (PVCs). "This male child had poor weight gain since birth. By 18 months of age his weight dropped below the fifth percentile and he was admitted for investigation. When given midazolam IV and topical lidocaine before an endoscopy, he immediately developed frequent PVCs (bigeminy and trigeminy).…	"Brain proton MR spectroscopy at age 10 years showed absent creatine peak. Creatine and guanidinoacetate levels in plasma were normal, and creatine/creatinine ratio and guanidinoacetate were increased in urine, suggestive of Crt deficiency. Creatine kinase and blood lactate levels were normal." (Anselm 2008).	not provided	not provided	not provided	"His mother declined genetic testing."	self	MNV	frameshift deletion, exonic	Pathogenic	152960267	152960280	TTCGCCCTGTCCTC	-	153694812	153694825	1	not provided	not provided	TM12	frameshift deletion	exon12	c.1690_1703del	p.F564Hfs*20	Pathogenic	0	0	0	0	-
c.1692C>G	p.F564L	DesRoches 2015	1	not provided	not provided	not provided	not provided	not provided	not provided	not provided	TM12	8 of 10 species	not provided	not provided	not provided	not provided	Predicted non-pathogenic	not provided	Creatine Transport Disorder	not provided	not provided	not provided	not provided	not provided	not provided	self	SNV	nonsynonymous SNV, exonic	Likely benign	152960269	152960269	C	G	153694814	153694814	not provided	not provided	not provided	TM12	nonsynonymous SNV	exon12	c.1692C>G	p.F564L	Likely benign	0	1	1	1	rs201044530
c.1699T>C	P.S567P	Betsalel 2012, Van De Kamp 2013	2	1	not provided	Male	not provided	missense	not provided	exon 12	TM12	not provided	not provided	not provided	not provided	~40% of wild type creatine uptake	40% of wild type creatine uptake	not provided	Creatine Transport Disorder	mental disability	not provided	not provided	not provided	not provided	Information that is available is: "The mothers of 18/85, 21%, of index patients had learning difficulties/ mild ID of which 14 were proven heterozygotes and two had two or more affected sons but were not confirmed heterozygotes since no DNA analysis was performed... Molecular genetic studies were performed in 61 mothers and the mutation was de novo in 18, 30%, sons. A low level mosaicism was foun…	self	SNV	nonsynonymous SNV, exonic	Pathogenic	152960276	152960276	T	C	153694821	153694821	not provided	not provided	not provided	TM12	nonsynonymous SNV	exon12	c.1699T>C	p.S567P	Pathogenic	0	0	0	0	-
c.1767+15C>T	r.=, p.=	Rosenberg 2004, Betsalel 2011	2	>= 1 family	European XLMR Consortium	Male	not provided	not provided	not provided	intron 12	not provided	not provided	not provided	not provided	not provided	not provided	predicted nonpathogenic	not provided	Creatine Transport Disorder	not provided	not provided	not provided	not provided	not provided	not provided	self	SNV	intronic	Likely Benign	152960359	152960359	C	T	153694904	153694904	not provided	not provided	not provided	Intronic	-	intron12			Likely Benign	1	1	1	1	rs370331295,
c.1767+20C>T	p.=	Betsalel 2011	1	not provided	not provided	not provided	not provided	not provided	not provided	intron 12	not provided	not provided	not provided	not provided	not provided	not provided	predicted non-pathogenic	not provided	Creatine Transport Disorder	not provided	not provided	not provided	not provided	not provided	not provided	self	SNV	intronic	Likely Benign	152960364	152960364	C	T	153694909	153694909	not provided	not provided	not provided	Intronic	-	intron12			Likely Benign	0	0	0	1	rs782612504,
c.1767+32C>A	r.=, p.=	Rosenberg 2004 (as IVS12+32C>A), Betsalel 2011	1	>= 1 family	European XLMR Consortium	Male	not provided	not provided	not provided	intron 12	not provided	not provided	not provided	not provided	not provided	not provided	predicted nonpathogenic	not provided	Creatine Transport Disorder	not provided	not provided	not provided	not provided	not provided	not provided	self	SNV	intronic	Likely Benign	152960376	152960376	C	A	153694921	153694921	not provided	not provided	not provided	Intronic	-	intron12			Likely Benign	1	1	1	1	rs782263650,
c.1768-82G>C	p.=	Betsalel 2011	1	not provided	not provided	not provided	not provided	not provided	not provided	intron 12	not provided	not provided	not provided	not provided	not provided	not provided	Detected in 1 control	not provided	Creatine Transport Disorder	not provided	not provided	not provided	not provided	not provided	not provided	self	SNV	intronic	Likely Benign	152960447	152960447	G	C	153694992	153694992	not provided	not provided	not provided	Intronic	-	intron12			Likely Benign	0	0	0	0	-
c.1768-3C>T	not provided	Cameron 2017	1	not provided	not provided	not provided	not provided	not provided	not provided	intron 12	not provided	not provided	not provided	not provided	not provided	not provided	Detected in an autistic patient	not provided	Creatine Transport Disorder	not provided	not provided	not provided	not provided	not provided	not provided	self	SNV	intronic	No Evidence for ACMG Pathogenicity Categorization	152960526	152960526	C	T	153695071	153695071	not provided	not provided	not provided	Intronic	-	intron12			Uncertain Significance	1	1	1	1	rs150207268,
c.1831G>A	p.A611T	DesRoches 2015	1	not provided	not provided	not provided	not provided	not provided	not provided	not provided	CT	2 of 6 species	not provided	not provided	not provided	100% of wt	100% of wild type creatine uptake	not provided	Creatine Transport Disorder	not provided	not provided	not provided	not provided	not provided	not provided	self	SNV	nonsynonymous SNV, exonic	Likely Benign	152960592	152960592	G	A	153695137	153695137	not provided	not provided	not provided	Intracellular C Terminus	nonsynonymous SNV	exon13	c.1831G>A	p.A611T	Likely Benign	0	0	0	1	rs146949376
c.1870G>A	p.E624K	DesRoches 2015	1	not provided	not provided	not provided	not provided	not provided	not provided	not provided	CT	6 of 7 species	not provided	not provided	not provided	100% of wt	100% of wild type creatine uptake	not provided	Creatine Transport Disorder	not provided	not provided	not provided	not provided	not provided	not provided	self	SNV	nonsynonymous SNV, exonic	Benign	152960631	152960631	G	A	153695176	153695176	not provided	not provided	not provided	Intracellular C Terminus	nonsynonymous SNV	exon13	c.1870G>A	p.E624K	Likely Benign	0	1	1	1	rs368555229
c.1885G>A	p.V629I	Rosenberg 2004, Rosenberg 2007, Betsalel 2012, Hu 2016	4	1, N67	European XLMR Consortium	Male	g.9291G>A	not provided	not provided	exon 13	short repeat of four valines in the intracellular C-terminus of the creatine transporter protein	not highly conserved amongst SLC6A8 human variants	not provided	"both valine and isoleucine are members of the same group of aliphatic amino acids, and, therefore, no change of chemical properties is predicted"	not provided	Creatine uptake within 10% of wild type	Also present in an unaffected brother + Creatine uptake within 10% of wild type	not provided	Creatine Transport Disorder	one male patient had mental disability, the other patient, the brother, was "unaffected", no further details.	"Cr:Crn ratios in urine were within the low normal range (index patient and brother 0.001; control values 0–0.3)"	not provided	not provided	not provided	not provided	self	SNV	nonsynonymous SNV, exonic	Benign	152960646	152960646	G	A	153695191	153695191	not provided	not provided	not provided	Intracellular C Terminus	nonsynonymous SNV	exon13	c.1885G>A	p.V629I	Likely Benign	0	0	0	1	rs781899045
*207G>C	not provided	Rosenberg 2004, Cameron 2017	2	>= 1 family	European XLMR Consortium	Male	not provided	not provided	not provided	3UTR	not provided	not provided	not provided	not provided	not provided	not provided	Detected in an autistic patient	not provided	Creatine Transport Disorder	not provided	not provided	not provided	not provided	not provided	not provided	self	SNV	not provided	No evidence.	152960876	152960876	G	C	153695421	153695421	not provided	not provided	not provided	Downstream of protein coding					Uncertain Significance	1	1	0	1	rs6571290,
c.778-300_1764del	del exon 5-12	Van De Kamp 2013	1	1	not provided	Male	not provided	large deletion	not provided	not provided	not provided	not provided	not provided	not provided	not provided	not provided	Mental disability	not provided	Creatine Transport Disorder	mental disability	not provided	not provided	not provided	not provided	Information that is available is: "The mothers of 18/85, 21%, of index patients had learning difficulties/ mild ID of which 14 were proven heterozygotes and two had two or more affected sons but were not confirmed heterozygotes since no DNA analysis was performed... Molecular genetic studies were performed in 61 mothers and the mutation was de novo in 18, 30%, sons. A low level mosaicism was foun…	self	MNV	exonic, deletion	Pathogenic							1	Large deletion	not provided	Large Deletion		del exon 5-12			Pathogenic	0	0	0	0
not provided	del exon 8-13	Salomons 2003, Anselm 2006, Van De Kamp 2013	3	1	not provided	Male	not provided	large deletion	not provided	not provided	not provided	not provided	not provided	not provided	not provided	not provided	Mental disability	not provided	Creatine Transport Disorder	mental disability	not provided	not provided	not provided	not provided	"The three females were heterozygous for this mutation as determined by gDNA sequence analysis"	self	MNV	exonic, deletion	Pathogenic							1	Large deletion	not provided	Large Deletion		del exon 8-13			Pathogenic	0	0	0	0
not provided	del exon 1-13+PNCK + exon 5-8 BCAP31	Anselm 2006, Van De Kamp 2013	2	1	not provided	Male	not provided	large deletion	not provided	not provided	not provided	not provided	not provided	not provided	not provided	not provided	Mental disability	not provided	Creatine Transport Disorder	mental disability	not provided	not provided	not provided	not provided	Unknown. Anselm 2006 didn't genotype anyone other than the patients.	self	MNV	exonic, deletion	Pathogenic							1	Large deletion	not provided	Large Deletion		del exon 1-13+PNCK + exon 5-8 BCAP31			Pathogenic	0	0	0	0
not provided	del exon 5-13+exon 5-8 BCAP31	Osaka 2012, Van De Kamp 2013	2	1	not provided	Male	not provided	large deletion	not provided	not provided	not provided	not provided	not provided	not provided	not provided	not provided	Mental disability	not provided	Creatine Transport Disorder	mental disability	not provided	not provided	6 yrs	not provided	De Novo. Fig 3 shows that the patient alone, not his mother or father, had this large deletion.	self	MNV	exonic, deletion	Pathogenic							1	Large deletion	not provided	Large Deletion		del exon 5-13+exon 5-8 BCAP31			Pathogenic	0	0	0	0
[truncated: 38 more columns]
