# Supplementary material for: Rare disease variant curation from literature: assessing gaps with creatine transport deficiency in focus
Source: BMC Genomics. 2023 Aug 16;24:460. doi: 10.1186/s12864-023-09561-5 (PMC10433598; doi:10.1186/s12864-023-09561-5)
Supplement: Supplementary file 2 — Additional file Table 2.: Supplemental Table of Genoox Classification of Curated Variants as Requested by the Reviewer. This supplemental table contains the Genoox classification and analysis [file 12864_2023_9561_MOESM2_ESM.xlsx]

## Sheet: Sheet1
Title: Supplemental Table of Genoox Classification of Curated Variants as Requested by the Reviewer.
Curated_Pathogenicity	Count	Matched?(1=Yes,0=No)	Column_From_This_Manuscript	Column_From_This_Manuscript	Column_From_This_Manuscript	Column_From_This_Manuscript	Column_From_This_Manuscript	Column_From_This_Manuscript	Column_From_This_Manuscript	Column_From_This_Manuscript	Column_From_Genoox	Column_From_Genoox	Column_From_Genoox	Column_From_Genoox	Column_From_Genoox	Column_From_Genoox	Column_From_Genoox	Column_From_Genoox	Column_From_Genoox	Column_From_Genoox	Column_From_Genoox	Column_From_Genoox	Column_From_Genoox	Column_From_Genoox	Column_From_Genoox	Column_From_Genoox	Column_From_Genoox	Column_From_Genoox	Column_From_Genoox	Column_From_Genoox	Column_From_Genoox	Column_From_Genoox	Column_From_Genoox	Column_From_Genoox	Column_From_Genoox	Column_From_Genoox	Column_From_Genoox	Column_From_Genoox	Column_From_Genoox	Column_From_Genoox	Column_From_Genoox	Column_From_Genoox	Column_From_Genoox	Column_From_Genoox	Column_From_Genoox	Column_From_Genoox	Column_From_Genoox	Column_From_Genoox	Column_From_Genoox
Our ACMG Based Pathogenicity Classification	Count	Matched?(1=Yes,0=No)	SLC6A8 cDNA Mutation	SLC6A8 Amino Acid Result	Chr Start (Hg19)	Chr End (Hg19)	Reference Allele	Alternate Allele	Chr Start (Hg38)	Chr End (Hg38)	Gene	Variation Type	Chr	Start Position	Stop Position	Ref	Alt	Genoox Classification	dbSNP	Transcript	AA Change	Nucleotide	Exon	Zygosity	Region	Effect	Confidence	Quality	Genotype Quality	Genotype Likelihoods	Depth	Ref Depth	Obs Depth	Aggregated Frequency	1000 genomes	ESP 6500	ExAC (All)	gnomAD (Exome)	gnomAD (Genome)	UK10K TwinsUK	UK10K ALSPAC	Internal Sample Count	Internal Sample List	Aggregated Prediction	SIFT Pred	SIFT Score	POLYPHEN2 Pred	POLYPHEN2 Score	MUT TASTER Pred
No Evidence for ACMG Pathogenicity Categorization	1		c.-5A>G	not provided	152954025	152954025	A	G	153688570	153688570	SLC6A8	SNP	chrX	152954025	152954025	A	G	Benign	rs384573	NM_005629.4		c.-5A>G	1	het	UTR 5'		High	1000	0	null	-1	-1	-1	0.999903	N/A	N/A	1	0.999872	1	N/A	N/A	767 (52.43%)	RMC_550_3|HG003_2|exome 30.04.23|B002867-21-EX-1-d1-fatherÂ - prod 28-05|703 from cases 23.9.21|G23 bulk from clalit|703 from cases 21.11 stage|EXOME-INGS|C000092-21-CMA-1-d2-proband 30.5|703 14.05.23|WGSÂ from stage 08.01.23|NGS82-VE164-mayo-from-aws|B002867-21-EX-1-d1-father 18.12|V350005468|exome 28.8 stage|B002866-21-EX-1-d2-mother 13.10|Adam vcf|B002867-21-EX-1-d1-father 6.11|yassa_small_vcf…
Pathogenic	1	0	c.1A>G	p.M1V	152954030	152954030	A	G	153688575	153688575	SLC6A8	SNP	chrX	152954030	152954030	A	G	Uncertain - Possibly Pathogenic (Moderate)	rs1557043709	NM_005629.4	p.Met1?	c.1A>G	1	het	Exonic	Start Loss	High	1000	0	null	-1	-1	-1	0	N/A	N/A	N/A	0	N/A	N/A	N/A	0 (None)		0.448913	Deleterious	0			D
Benign	1	0	c.11A>G	P.K4R	152954040	152954040	A	G	153688585	153688585	SLC6A8	SNP	chrX	152954040	152954040	A	G	Uncertain - Possibly Pathogenic (Low)	rs1190261367	NM_005629.4	p.Lys4Arg	c.11A>G	1	het	Exonic	Missense	High	1000	0	null	-1	-1	-1	2.42316e-05	N/A	N/A	N/A	0	N/A	N/A	N/A	0 (None)		0.0893333	Benign	0.252			N
Benign	1	1	c.76G>A	p.G26R	152954105	152954105	G	A	153688650	153688650	SLC6A8	SNP	chrX	152954105	152954105	G	A	Likely Benign	rs1233444890	NM_005629.4	p.Gly26Arg	c.76G>A	1	het	Exonic	Missense	High	1000	0	null	-1	-1	-1	2.5839e-05	N/A	N/A	N/A	1.65087e-05	5.81598e-05	N/A	N/A	0 (None)		0.0837333	Benign	0.418			N
Uncertain Significance	1	0	c.92C>T	p.P31L	152954121	152954121	C	T	153688666	153688666	SLC6A8	Indel	chrX	152954117	152954120	GC	G	Likely Pathogenic		NM_005629.4	p.Pro31fs	c.92delC	1	het	Exonic	Frameshift	High	1000	0	null	-1	-1	-1		N/A	N/A	N/A	N/A	N/A	N/A	N/A	0 (None)
Pathogenic	1	0	c.92delC	p.P31Rfs*65	152954121	152954121	C	-	153688666	153688666	SLC6A8	SNP	chrX	152954121	152954121	C	T	Likely Benign	rs868950793	NM_005629.4	p.Pro31Leu	c.92C>T	1	het	Exonic	Missense	High	1000	0	null	-1	-1	-1	5.1645e-05	N/A	N/A	N/A	3.29061e-05	0.000113533	N/A	N/A	0 (None)		0.1164	Uncertain	0.033			D
Pathogenic	1	0	c.185delCAT	p.I62del	152954214	152954216	CAT	-	153688759	153688761		Indel	chrX	152954214	152954216	CAT	.	Uncertain Significance						het	Regulatory	Promoter	High	1000	0	null	-1	-1	-1		N/A	N/A	N/A	N/A	N/A	N/A	N/A	0 (None)
Pathogenic	1	1	c.219delC	p.N74Tfs*22	152954248	152954248	C	-	153688793	153688793	SLC6A8	Indel	chrX	152954247	152954247	GC	G	Likely Pathogenic		NM_005629.4	p.Asn74fs	c.219delC	1	het	Exonic	Frameshift	High	1000	0	null	-1	-1	-1		N/A	N/A	N/A	N/A	N/A	N/A	N/A	0 (None)
Pathogenic	1	0	not provided	p.Y80H	152954267	152954267	T	C	153688812	153688812	SLC6A8	SNP	chrX	152954267	152954267	T	C	Uncertain - Possibly Pathogenic (Low)		NM_005629.4	p.Tyr80His	c.238T>C	1	het	Exonic	Missense	High	1000	0	null	-1	-1	-1		N/A	N/A	N/A	N/A	N/A	N/A	N/A	0 (None)		0.845506	Deleterious	0			D
Pathogenic	1	0	c.250_255del	p.K84_N85del	152954279	152954284	AAGAAC	-	153688824	153688829	SLC6A8	Indel	chrX	152954276	152954283	TACAAGA	T	Uncertain - Possibly Pathogenic (Low)		NM_005629.4	p.Lys84_Asn85del	c.250_255delAAGAAC	1	het	Exonic	Non Frameshift	High	1000	0	null	-1	-1	-1		N/A	N/A	N/A	N/A	N/A	N/A	N/A	0 (None)
Pathogenic	1	1	c.259G>A	p.G87R	152954288	152954288	G	A	153688833	153688833	SLC6A8	SNP	chrX	152954288	152954288	G	A	Pathogenic	rs122453115	NM_005629.4	p.Gly87Arg	c.259G>A	1	het	Exonic	Missense	High	1000	0	null	-1	-1	-1		N/A	N/A	N/A	N/A	N/A	N/A	N/A	2 (0.14%)	curated_but_10_fixed|curated_all	0.989045	Deleterious	0	Deleterious	0.978	A
Pathogenic	1	1	c.262_262+1delinsTT	p.(?)	152954291	152954292	GG	TT	153688836	153688837	SLC6A8	Indel	chrX	152954291	152954292	GG	TT	Likely Pathogenic		NM_005629.4	p.Gly88Cys	c.262_262+1delGGinsTT	1	het	Splice Donor		High	1000	0	null	-1	-1	-1		N/A	N/A	N/A	N/A	N/A	N/A	N/A	0 (None)
Benign	1	1	c.262+26T>C	p.=	152954317	152954317	T	C	153688862	153688862	SLC6A8	SNP	chrX	152954317	152954317	T	C	Benign	rs192387453	NM_005629.4		c.262+26T>C	1	het	Regulatory(Intronic)	Promoter	High	1000	0	null	-1	-1	-1	0.100925	0.150993	0.120653	0.10837	0.0939706	0.137173	N/A	N/A	21 (1.44%)	bln_2664_1_2592 p|RMC_550_1|RMC_550_2|18110593-WholeExome-180430_NB551378_0003_AHCV5KBGX5|358201-716-S7_1|tlv_0059_0_230|358201-716-S7|rmc_351_2_2221-gatk-haplotype.final.vcf_1|test vcf gz|agilent_blood_2|V350005487|bln_2664_4_2591 s|Xb0092|common gnomad variants chrx yeinhorn|11190_wol__1754|test uza|SZD_1658_2a|11189_wol__1755|SZD_1658_1a|358201-716-S7_2|18100750-WholeExome-180430_NB551378_0003…
Likely Benign	1	1	c.262+65G>A	p.=	152954356	152954356	G	A	153688901	153688901	SLC6A8	SNP	chrX	152954356	152954356	G	A	Benign	rs1250470705	NM_005629.4		c.262+65G>A	1	het	Regulatory(Intronic)	Promoter	High	1000	0	null	-1	-1	-1	0.00114659	N/A	N/A	N/A	N/A	0.00113919	N/A	N/A	0 (None)
No Evidence for ACMG Pathogenicity Categorization	1		c.263-95G>A	not provided	152955735	152955735	G	A	153690280	153690280	SLC6A8	SNP	chrX	152955735	152955735	G	A	Benign	rs781935377	NM_005629.4		c.263-95G>A	1	het	Regulatory(Intronic)	CTCF Binding Site	High	1000	0	null	-1	-1	-1	0.00146381	N/A	N/A	N/A	N/A	0.00145693	N/A	N/A	2 (0.14%)	GFX0237502|GFX0237502_SA_L001
Pathogenic	1	1	c.263-2A>G	IVS1-2A>G, p.G88-E109, p.G88_L108del	152955828	152955828	A	G	153690373	153690373	SLC6A8	SNP	chrX	152955828	152955828	A	G	Pathogenic	rs1569539244	NM_005629.4		c.263-2A>G	2	het	Splice Acceptor		High	1000	0	null	-1	-1	-1		N/A	N/A	N/A	N/A	N/A	N/A	N/A	0 (None)		0.799998					D
Pathogenic	1	1	c.263-1G>C	r.263_325del, p.G88-L108del	152955829	152955829	G	C	153690374	153690374	SLC6A8	SNP	chrX	152955829	152955829	G	C	Likely Pathogenic		NM_005629.4		c.263-1G>C	2	het	Splice Acceptor		High	1000	0	null	-1	-1	-1		N/A	N/A	N/A	N/A	N/A	N/A	N/A	2 (0.14%)	curated_but_10_fixed|curated_all	0.799997					D
No Evidence.	1		c.291_292insAGGG	p.A98Rfs*91	152955858	152955858	-	AGGG	153690403	153690403	SLC6A8	Indel	chrX	152955857	152955856	T	TAGGG	Likely Pathogenic		NM_005629.4	p.Ala98fs	c.290_291insAGGG	2	het	Exonic	Frameshift	High	1000	0	null	-1	-1	-1		N/A	N/A	N/A	N/A	N/A	N/A	N/A	0 (None)
Likely Benign	1	1	c.306A>G	p.=	152955873	152955873	A	G	153690418	153690418	SLC6A8	SNP	chrX	152955873	152955873	A	G	Benign	rs781983557	NM_005629.4	p.Gly102Gly	c.306A>G	2	het	Exonic	Synonymous	High	1000	0	null	-1	-1	-1	5.01544e-05	N/A	N/A	5.82547e-05	5.05903e-05	4.57101e-05	N/A	N/A	0 (None)
Pathogenic	1	1	c.319_321delCTT	p.F107del	152955886	152955888	TTC	-	153690431	153690433	SLC6A8	Indel	chrX	152955882	152955887	TTTC	T	Likely Pathogenic		NM_005629.4	p.Phe107del	c.321_323delCTT	2	het	Exonic	Non Frameshift	High	1000	0	null	-1	-1	-1		N/A	N/A	N/A	N/A	N/A	N/A	N/A	0 (None)
Pathogenic	1	1	c.338G>A	p.G113N	152955905	152955905	G	A	153690450	153690450	SLC6A8	SNP	chrX	152955905	152955905	G	A	Likely Pathogenic		NM_005629.4	p.Gly113Asp	c.338G>A	2	het	Exonic	Missense	High	1000	0	null	-1	-1	-1		N/A	N/A	N/A	N/A	N/A	N/A	N/A	0 (None)		0.991011	Deleterious	0			D
Pathogenic	1	0	c.370T>C	p.W124R	152955937	152955937	T	C	153690482	153690482	SLC6A8	SNP	chrX	152955937	152955937	T	C	Uncertain - Possibly Pathogenic (Moderate)		NM_005629.4	p.Trp124Arg	c.370T>C	2	het	Exonic	Missense	High	1000	0	null	-1	-1	-1		N/A	N/A	N/A	N/A	N/A	N/A	N/A	0 (None)		0.863483	Deleterious	0			D
Likely Benign	1	1	c.394+52C>T	p.=	152956013	152956013	C	T	153690558	153690558	SLC6A8	SNP	chrX	152956013	152956013	C	T	Likely Benign	rs369290313	NM_005629.4		c.394+52C>T	2	het	Regulatory(Intronic)	Promoter	High	1000	0	null	-1	-1	-1	5.1734e-05	N/A	0.000331675	0	6.14893e-05	0	N/A	N/A	0 (None)
Likely Benign	1	0	c.394+66C>A	p.=	152956027	152956027	C	A	153690572	153690572	SLC6A8	SNP	chrX	152956027	152956027	C	A	Uncertain - Possibly Benign		NM_005629.4		c.394+66C>A	2	het	Regulatory(Intronic)	Promoter	High	1000	0	null	-1	-1	-1		N/A	N/A	N/A	N/A	N/A	N/A	N/A	0 (None)
Likely Benign	1	0	c.394+72C>A	p.=	152956033	152956033	C	A	153690578	153690578	SLC6A8	SNP	chrX	152956033	152956033	C	A	Uncertain - Possibly Benign		NM_005629.4		c.394+72C>A	2	het	Regulatory(Intronic)	Promoter	High	1000	0	null	-1	-1	-1		N/A	N/A	N/A	N/A	N/A	N/A	N/A	0 (None)
Likely Benign	1	1	c.394+88G>A	p.=	152956049	152956049	G	A	153690594	153690594	SLC6A8	SNP	chrX	152956049	152956049	G	A	Benign	rs6643763	NM_005629.4		c.394+88G>A	2	het	Regulatory(Intronic)	Promoter	High	1000	0	null	-1	-1	-1	0.0946851	0.101987	N/A	N/A	N/A	0.0947533	N/A	N/A	18 (1.23%)	bln_2664_1_2592 p|RMC_550_1|RMC_550_2|18110593-WholeExome-180430_NB551378_0003_AHCV5KBGX5|tlv_0059_0_230|rmc_351_2_2221-gatk-haplotype.final.vcf_1|test vcf gz|agilent_blood_2|V350005487|bln_2664_4_2591 s|Xb0092|common gnomad variants chrx yeinhorn|11190_wol__1754|test uza|SZD_1658_2a|11189_wol__1755|SZD_1658_1a|18100750-WholeExome-180430_NB551378_0003_AHCV5KBGX5
Benign	1	0	c.394+88G>C	p.=	152956049	152956049	G	C	153690594	153690594	SLC6A8	SNP	chrX	152956049	152956049	G	C	Uncertain - Possibly Benign		NM_005629.4		c.394+88G>C	2	het	Regulatory(Intronic)	Promoter	High	1000	0	null	-1	-1	-1		N/A	N/A	N/A	N/A	N/A	N/A	N/A	0 (None)
No Evidence for ACMG Pathogenicity Categorization	1		c.394+108G>A	not provided	152956069	152956069	G	A	153690614	153690614	SLC6A8	SNP	chrX	152956069	152956069	G	A	Uncertain - Possibly Benign	rs1433507319	NM_005629.4		c.394+108G>A	2	het	Regulatory(Intronic)	Promoter	High	1000	0	null	-1	-1	-1	4.70988e-05	N/A	N/A	N/A	N/A	4.58463e-05	N/A	N/A	0 (None)
Pathogenic	1	0	c.395G>T	p.G132V	152956759	152956759	G	T	153691304	153691304	SLC6A8	SNP	chrX	152956759	152956759	G	T	Uncertain - Possibly Pathogenic (Moderate)	rs122453117	NM_005629.4	p.Gly132Val	c.395G>T	3	het	Exonic	Missense	High	1000	0	null	-1	-1	-1		N/A	N/A	N/A	N/A	N/A	N/A	N/A	2 (0.14%)	curated_but_10_fixed|curated_all	0.876404	Deleterious	0	Deleterious	1	A
Pathogenic	1	0	c.407C>T	p.A136V	152956771	152956771	C	T	153691316	153691316	SLC6A8	SNP	chrX	152956771	152956771	C	T	Uncertain - Possibly Pathogenic (Low)		NM_005629.4	p.Ala136Val	c.407C>T	3	het	Exonic	Missense	High	1000	0	null	-1	-1	-1		N/A	N/A	N/A	N/A	N/A	N/A	N/A	0 (None)		0.864326	Uncertain	0.001			D
Pathogenic	1	0	c.428_430delACT	p.Y143del	152956792	152956794	ACT	-	153691337	153691339	SLC6A8	Indel	chrX	152956789	152956793	TCTA	T	Uncertain - Possibly Pathogenic (Low)		NM_005629.4	p.Tyr143del	c.428_430delACT	3	het	Exonic	Non Frameshift	High	1000	0	null	-1	-1	-1		N/A	N/A	N/A	N/A	N/A	N/A	N/A	0 (None)
Pathogenic	1	1	c.462G>A	p.W154X	152956826	152956826	G	A	153691371	153691371	SLC6A8	SNP	chrX	152956826	152956826	G	A	Likely Pathogenic		NM_005629.4	p.Trp154*	c.462G>A	3	het	Exonic	Stop Gain	High	1000	0	null	-1	-1	-1		N/A	N/A	N/A	N/A	N/A	N/A	N/A	2 (0.14%)	curated_but_10_fixed|curated_all						A
No Evidence.	1		c.467_469del	p.(F156del)	152956831	152956833	TCT	-	153691376	153691378	SLC6A8	Indel	chrX	152956828	152956832	GCTT	G	Uncertain - Possibly Pathogenic (Low)		NM_005629.4	p.Phe156del	c.467_469delTCT	3	het	Exonic	Non Frameshift	High	1000	0	null	-1	-1	-1		N/A	N/A	N/A	N/A	N/A	N/A	N/A	0 (None)
Likely Benign	1	1	c.495C>T	p.(T165T)	152956859	152956859	C	T	153691404	153691404	SLC6A8	SNP	chrX	152956859	152956859	C	T	Benign	rs144904949	NM_005629.4	p.Thr165Thr	c.495C>T	3	het	Exonic	Synonymous	High	1000	0	null	-1	-1	-1	2.74641e-05	N/A	0.00018943	4.60787e-05	2.7345e-05	N/A	N/A	N/A	0 (None)
Pathogenic	1	0	c.541T>C	p.C181R	152956905	152956905	T	C	153691450	153691450	SLC6A8	SNP	chrX	152956905	152956905	T	C	Uncertain - Possibly Pathogenic (Low)		NM_005629.4	p.Cys181Arg	c.541T>C	3	het	Exonic	Missense	High	1000	0	null	-1	-1	-1		N/A	N/A	N/A	N/A	N/A	N/A	N/A	0 (None)		0.867416	Deleterious	0			D
Likely Benign	1	1	c.544G>A	p.V182M	152956908	152956908	G	A	153691453	153691453	SLC6A8	SNP	chrX	152956908	152956908	G	A	Benign	rs149024147	NM_005629.4	p.Val182Met	c.544G>A	3	het	Exonic	Missense	High	1000	0	null	-1	-1	-1	9.28601e-05	N/A	9.46701e-05	5.71527e-05	5.46075e-05	0.000411015	N/A	N/A	0 (None)		0.307143	Benign	0.193	Benign	0.056	N
Likely Benign	1	1	c.557G>A	p.R186H	152956921	152956921	G	A	153691466	153691466	SLC6A8	SNP	chrX	152956921	152956921	G	A	Benign	rs372601430	NM_005629.4	p.Arg186His	c.557G>A	3	het	Exonic	Missense	High	1000	0	null	-1	-1	-1	1.64657e-05	N/A	9.46701e-05	3.42818e-05	1.63806e-05	N/A	N/A	N/A	0 (None)		0.1052	Benign	0.099	Benign	0.011	D
Pathogenic	1	1	c.570_571delTG	p.A191Qfs*9	152956934	152956935	TG	-	153691479	153691480	SLC6A8	Indel	chrX	152956931	152956934	CTG	C	Likely Pathogenic		NM_005629.4	p.Ala191fs	c.570_571delTG	3	het	Exonic	Frameshift	High	1000	0	null	-1	-1	-1		N/A	N/A	N/A	N/A	N/A	N/A	N/A	0 (None)
Likely Benign	1	1	c.603C>T	p.=	152956967	152956967	C	T	153691512	153691512	SLC6A8	SNP	chrX	152956967	152956967	C	T	Benign	rs143019641	NM_005629.4	p.Asp201Asp	c.603C>T	3	het	Exonic	Synonymous	High	1000	0	null	-1	-1	-1	0.000186093	N/A	0.000852031	0.000183144	0.000158402	0.000409128	N/A	N/A	0 (None)
Pathogenic	1	1	c.619C>T	p.R207W	152956983	152956983	C	T	153691528	153691528	SLC6A8	SNP	chrX	152956983	152956983	C	T	Pathogenic		NM_005629.4	p.Arg207Trp	c.619C>T	3	het	Exonic	Missense	High	1000	0	null	-1	-1	-1		N/A	N/A	N/A	N/A	N/A	N/A	N/A	0 (None)		0.643634	Uncertain	0.012			D
Pathogenic	1	1	c.634G>A	p.E212K	152956998	152956998	G	A	153691543	153691543	SLC6A8	Indel	chrX	152956997	152956999	CGA	C	Pathogenic		NM_005629.4	p.Glu212fs	c.635_636delAG	3	het	Exonic	Frameshift	High	1000	0	null	-1	-1	-1		N/A	N/A	N/A	N/A	N/A	N/A	N/A	0 (None)
Pathogenic	1	0	c.635_636delAG	p.E212Vfs*83	152956999	152957000	AG	-	153691544	153691545	SLC6A8	SNP	chrX	152956998	152956998	G	A	Uncertain - Possibly Pathogenic (Low)		NM_005629.4	p.Glu212Lys	c.634G>A	3	het	Exonic	Missense	High	1000	0	null	-1	-1	-1		N/A	N/A	N/A	N/A	N/A	N/A	N/A	0 (None)		0.837079	Uncertain	0.001			D
Pathogenic	1	0	c.644+5G>A	p.(?)	152957013	152957013	G	A	153691558	153691558	SLC6A8	SNP	chrX	152957013	152957013	G	A	Uncertain - Possibly Pathogenic (Low)		NM_005629.4		c.644+5G>A	3	het	Splice Region		High	1000	0	null	-1	-1	-1		N/A	N/A	N/A	N/A	N/A	N/A	N/A	0 (None)		0.799993
Likely Benign	1	0	c.644+9G>A	p.=	152957017	152957017	G	A	153691562	153691562	SLC6A8	SNP	chrX	152957017	152957017	G	A	Uncertain - Possibly Benign	rs200353790	NM_005629.4		c.644+9G>A	3	het	Splice Region		High	1000	0	null	-1	-1	-1	3.4008e-05	N/A	N/A	0.000185456	3.32679e-05	4.59982e-05	N/A	N/A	0 (None)
Pathogenic	1	1	c.676G>T	p.E226X	152957461	152957461	G	T	153692006	153692006	SLC6A8	SNP	chrX	152957461	152957461	G	T	Likely Pathogenic		NM_005629.4	p.Glu226*	c.676G>T	4	het	Exonic	Stop Gain	High	1000	0	null	-1	-1	-1		N/A	N/A	N/A	N/A	N/A	N/A	N/A	0 (None)							A
Pathogenic	1	0	c.729G>T	p.W243C	152957514	152957514	G	T	153692059	153692059	SLC6A8	SNP	chrX	152957514	152957514	G	T	Uncertain - Possibly Pathogenic (Low)		NM_005629.4	p.Trp243Cys	c.729G>T	4	het	Exonic	Missense	High	1000	0	null	-1	-1	-1		N/A	N/A	N/A	N/A	N/A	N/A	N/A	0 (None)		0.859551	Deleterious	0			D
Pathogenic	1	0	c.757G>C	p.G253R	152957542	152957542	G	C	153692087	153692087	SLC6A8	SNP	chrX	152957542	152957542	G	C	Uncertain - Possibly Pathogenic (Low)		NM_005629.4	p.Gly253Arg	c.757G>C	4	het	Exonic	Missense	High	1000	0	null	-1	-1	-1		N/A	N/A	N/A	N/A	N/A	N/A	N/A	0 (None)		0.86573	Deleterious	0			D
Likely Benign	1	1	c.777+4C>T	p.=	152957566	152957566	C	T	153692111	153692111	SLC6A8	SNP	chrX	152957566	152957566	C	T	Benign	rs201581661	NM_005629.4		c.777+4C>T	4	het	Splice Region		High	1000	0	null	-1	-1	-1	0.000544781	N/A	9.47329e-05	0.000723749	0.000538042	0.000595784	N/A	N/A	0 (None)		0.0109423			Benign	0.082
Pathogenic	1	1	c.778-2A>G	p.(spl)	152958494	152958494	A	G	153693039	153693039	SLC6A8	SNP	chrX	152958494	152958494	A	G	Likely Pathogenic		NM_005629.4		c.778-2A>G	5	het	Splice Acceptor		High	1000	0	null	-1	-1	-1		N/A	N/A	N/A	N/A	N/A	N/A	N/A	2 (0.14%)	curated_but_10_fixed|curated_all	0.799998					D
Likely Benign	1	1	c.780C>T	p.=	152958498	152958498	C	T	153693043	153693043	SLC6A8	SNP	chrX	152958498	152958498	C	T	Benign	rs148232368	NM_005629.4	p.Ile260Ile	c.780C>T	5	het	Splice Region		High	1000	0	null	-1	-1	-1	0.000560429	0.00211921	0.00189358	0.000501786	0.000427871	0.00164624	N/A	N/A	0 (None)
Pathogenic	1	1	c.786C>G	p.Y262X	152958504	152958504	C	G	153693049	153693049	SLC6A8	SNP	chrX	152958504	152958504	C	G	Likely Pathogenic		NM_005629.4	p.Tyr262*	c.786C>G	5	het	Exonic	Stop Gain	High	1000	0	null	-1	-1	-1		N/A	N/A	N/A	N/A	N/A	N/A	N/A	0 (None)							A
Benign	1	0	c.808G>A	p.V270M	152958526	152958526	G	A	153693071	153693071	SLC6A8	SNP	chrX	152958526	152958526	G	A	Uncertain Significance	rs146985734	NM_005629.4	p.Val270Met	c.808G>A	5	het	Exonic	Missense	High	1000	0	null	-1	-1	-1	5.53716e-06	N/A	9.4688e-05	1.19289e-05	5.4836e-06	N/A	N/A	N/A	0 (None)		0.838202	Uncertain	0.043	Uncertain	0.972	D
Benign	1	1	c.813C>T	p.=V271V	152958531	152958531	C	T	153693076	153693076	SLC6A8	SNP	chrX	152958531	152958531	C	T	Benign	rs138064933	NM_005629.4	p.Val271Val	c.813C>T	5	het	Exonic	Synonymous	High	1000	0	null	-1	-1	-1	0.00316351	0.000529801	0.00274595	0.00334596	0.00336215	0.00151071	0.0021575	0.00207684	2 (0.14%)	GFX0237502|GFX0237502_SA_L001	0.309705	Deleterious	0			D
Likely Benign	1	1	c.856C>T	p.=	152958574	152958574	C	T	153693119	153693119	SLC6A8	SNP	chrX	152958574	152958574	C	T	Benign	rs782005985	NM_005629.4	p.Leu286Leu	c.856C>T	5	het	Exonic	Synonymous	High	1000	0	null	-1	-1	-1	8.90292e-05	N/A	N/A	9.7984e-05	9.41661e-05	4.61702e-05	N/A	N/A	0 (None)
Pathogenic	1	1	c.878_879delTC	p.L293Qfs*2	152958596	152958597	TC	-	153693141	153693142	SLC6A8	Indel	chrX	152958593	152958596	ATC	A	Likely Pathogenic		NM_005629.4	p.Leu293fs	c.878_879delTC	5	het	Exonic	Frameshift	High	1000	0	null	-1	-1	-1		N/A	N/A	N/A	N/A	N/A	N/A	N/A	0 (None)
Benign	1	0	c.880A>C	p.K294Q	152958598	152958598	A	C	153693143	153693143	SLC6A8	SNP	chrX	152958598	152958598	A	C	Uncertain - Possibly Benign	rs376937460	NM_005629.4	p.Lys294Gln	c.880A>C	5	het	Exonic	Missense	High	1000	0	null	-1	-1	-1	5.62206e-06	N/A	9.47059e-05	1.23622e-05	5.56706e-06	N/A	N/A	N/A	0 (None)		0.294332	Benign	0.257	Uncertain	0.541	D
Pathogenic	1	1	c.884_885delCT	p.P295Rfs*168	152958602	152958603	CT	-	153693147	153693148	SLC6A8	Indel	chrX	152958601	152958602	CCT	C	Likely Pathogenic		NM_005629.4	p.Pro295fs	c.884_885delCT	5	het	Exonic	Frameshift	High	1000	0	null	-1	-1	-1		N/A	N/A	N/A	N/A	N/A	N/A	N/A	0 (None)
Pathogenic	1	1	c.912G>A	r. 772_912 del, p.I260Q304del	152958630	152958630	G	A	153693175	153693175	SLC6A8	SNP	chrX	152958630	152958630	G	A	Pathogenic		NM_005629.4	p.Gln304Gln	c.912G>A	5	het	Splice Region		High	1000	0	null	-1	-1	-1		N/A	N/A	N/A	N/A	N/A	N/A	N/A	2 (0.14%)	curated_but_10_fixed|curated_all	0.799973	Deleterious	0			D
Likely Benign	1	1	c.913-40T>C	p.=	152958678	152958678	T	C	153693223	153693223	SLC6A8	SNP	chrX	152958678	152958678	T	C	Benign	rs187505163	NM_005629.4		c.913-40T>C	5	het	Intronic		High	1000	0	null	-1	-1	-1	0.00419729	0.00900662	0.0140112	0.00396877	0.00342794	0.0104861	N/A	N/A	0 (None)
Pathogenic	1	1	c.917G>A	p.W306X	152958722	152958722	G	A	153693267	153693267	SLC6A8	SNP	chrX	152958722	152958722	G	A	Likely Pathogenic		NM_005629.4	p.Trp306*	c.917G>A	6	het	Exonic	Stop Gain	High	1000	0	null	-1	-1	-1		N/A	N/A	N/A	N/A	N/A	N/A	N/A	0 (None)							A
Likely Pathogenic	1	0	c.942C>G	p.F314L	152958747	152958747	C	G	153693292	153693292	SLC6A8	Indel	chrX	152958744	152958748	TTTC	T	Uncertain - Possibly Pathogenic (Moderate)		NM_005629.4	p.Phe315del	c.942_944delCTT	6	het	Exonic	Non Frameshift	High	1000	0	null	-1	-1	-1		N/A	N/A	N/A	N/A	N/A	N/A	N/A	0 (None)
Pathogenic	1	0	c.942_944delCTT	p.F315del	152958747	152958749	CTT	-	153693292	153693294	SLC6A8	SNP	chrX	152958747	152958747	C	G	Uncertain Significance	rs144678921	NM_005629.4	p.Phe314Leu	c.942C>G	6	het	Exonic	Missense	High	1000	0	null	-1	-1	-1	5.51503e-06	N/A	9.46701e-05	1.1475e-05	5.46281e-06	N/A	N/A	N/A	0 (None)		0.850562	Uncertain	0.03	Deleterious	0.997	D
Pathogenic	1	1	c.950_951insA or c.950dupA	p.Y317fs*0	152958755	152958755	-	A	153693300	153693300	SLC6A8	Indel	chrX	152958754	152958753	T	TA	Likely Pathogenic		NM_005629.4	p.Tyr317fs	c.950dupA	6	het	Exonic	Frameshift	High	1000	0	null	-1	-1	-1		N/A	N/A	N/A	N/A	N/A	N/A	N/A	0 (None)
Likely Benign	1	0	c.952G>A	p.A318T	152958757	152958757	G	A	153693302	153693302	SLC6A8	SNP	chrX	152958757	152958757	G	A	Uncertain Significance	rs373953317	NM_005629.4	p.Ala318Thr	c.952G>A	6	het	Exonic	Missense	High	1000	0	null	-1	-1	-1	2.04574e-05	N/A	9.46701e-05	1.14678e-05	N/A	N/A	N/A	N/A	0 (None)		0.840449	Uncertain	0.002	Uncertain	0.902	D
Pathogenic	1	1	c.974_975delCA	p.T325Sfs*138	152958779	152958780	CA	-	153693324	153693325	SLC6A8	Indel	chrX	152958776	152958779	TCA	T	Likely Pathogenic		NM_005629.4	p.Thr325fs	c.974_975delCA	6	het	Exonic	Frameshift	High	1000	0	null	-1	-1	-1		N/A	N/A	N/A	N/A	N/A	N/A	N/A	0 (None)
Pathogenic	1	1	c.986G>T	p.S329I	152958791	152958791	G	T	153693336	153693336	SLC6A8	SNP	chrX	152958791	152958791	G	T	Likely Pathogenic		NM_005629.4	p.Ser329Ile	c.986G>T	6	het	Exonic	Missense	High	1000	0	null	-1	-1	-1		N/A	N/A	N/A	N/A	N/A	N/A	N/A	0 (None)		0.988764	Deleterious	0			D
Pathogenic	1	0	c.993C>G	p.N331K	152958798	152958798	C	G	153693343	153693343	SLC6A8	SNP	chrX	152958798	152958798	C	G	Uncertain - Possibly Pathogenic (Low)		NM_005629.4	p.Asn331Lys	c.993C>G	6	het	Exonic	Missense	High	1000	0	null	-1	-1	-1		N/A	N/A	N/A	N/A	N/A	N/A	N/A	0 (None)		0.705899	Deleterious	0			D
Pathogenic	1	1	c.1006_1008delAAC	p.N336del	152958811	152958813	AAC	-	153693356	153693358	SLC6A8	Indel	chrX	152958803	152958812	TCAA	T	Likely Pathogenic		NM_005629.4	p.Asn336del	c.1006_1008delAAC	6	het	Exonic	Non Frameshift	High	1000	0	null	-1	-1	-1		N/A	N/A	N/A	N/A	N/A	N/A	N/A	0 (None)
Pathogenic	1	0	c.1011C>G	p.C337W	152958816	152958816	C	G	153693361	153693361	SLC6A8	SNP	chrX	152958816	152958816	C	G	Uncertain - Possibly Pathogenic (Moderate)	rs122453116	NM_005629.4	p.Cys337Trp	c.1011C>G	6	het	Exonic	Missense	High	1000	0	null	-1	-1	-1		N/A	N/A	N/A	N/A	N/A	N/A	N/A	2 (0.14%)	curated_but_10_fixed|curated_all	0.836517	Deleterious	0	Deleterious	1	A
Pathogenic	1	1	c.1016+2T>C	r.1017_1046del, p.(?)	152958823	152958823	T	C	153693368	153693368	SLC6A8	SNP	chrX	152958823	152958823	T	C	Pathogenic	rs1557045066	NM_005629.4		c.1016+2T>C	6	het	Splice Donor		High	1000	0	null	-1	-1	-1		N/A	N/A	N/A	N/A	N/A	N/A	N/A	2 (0.14%)	curated_but_10_fixed|curated_all	0.796578					D
Likely Benign	1	1	c.1016+9C>T	r.=, p.=	152958830	152958830	C	T	153693375	153693375	SLC6A8	SNP	chrX	152958830	152958830	C	T	Benign	rs190690083	NM_005629.4		c.1016+9C>T	6	het	Splice Region		High	1000	0	null	-1	-1	-1	0.000542465	0.000264901	0.000473395	0.000630698	0.000557599	0.000413869	N/A	N/A	0 (None)
Pathogenic	1	0	c.1016+11_1017-52del	r.1017_1046del	152958832	152958866	CCGCCCTGCCACCCGTGCCCTGTCCTGCCCTGCCC	-	153693377	153693411	SLC6A8	Indel	chrX	152958831	152958865	GCCGCCCTGCCACCCGTGCCCTGTCCTGCCCTGCCC	G	Uncertain - Possibly Benign		NM_005629.4		c.1016+11_1016+45delCCGCCCTGCCACCCGTGCCCTGTCCTGCCCTGCCC	6	het	Intronic		High	1000	0	null	-1	-1	-1		N/A	N/A	N/A	N/A	N/A	N/A	N/A	0 (None)
Likely Benign	1	0	c.1016+41_46del	p.=	152958862	152958867	TGCCCC	-	153693407	153693412	SLC6A8	Indel	chrX	152958854	152958860	T	TCCTGC	Uncertain - Possibly Benign		NM_005629.4		c.1016+33_1016+34insCCTGC	6	het	Intronic		High	1000	0	null	-1	-1	-1		N/A	N/A	N/A	N/A	N/A	N/A	N/A	0 (None)
Likely Benign	1	0	c.1016+41dupTGCCC	p.=	152958862	152958862	-	TGCCC	153693407	153693407	SLC6A8	Indel	chrX	152958858	152958866	GCCCTGC	G	Uncertain - Possibly Benign		NM_005629.4		c.1016+38_1016+43delCCCTGC	6	het	Intronic		High	1000	0	null	-1	-1	-1		N/A	N/A	N/A	N/A	N/A	N/A	N/A	0 (None)
No Evidence for ACMG Pathogenicity Categorization	1	0	c.1016+56delTGCCC	not provided	152958877	152958881	TGCCC	-	153693422	153693426		Indel	chrX	152958877	152958881	TGCCC	.	Uncertain Significance						het	Other		High	1000	0	null	-1	-1	-1		N/A	N/A	N/A	N/A	N/A	N/A	N/A	0 (None)
Likely Benign	1	1	c.1017-38C>G	p.=	152958879	152958879	C	G	153693424	153693424	SLC6A8	SNP	chrX	152958879	152958879	C	G	Benign	rs182709845	NM_005629.4		c.1017-38C>G	6	het	Intronic		High	1000	0	null	-1	-1	-1	0.00379579	0.0119205	0.0143899	0.00373665	0.00307186	0.00973862	N/A	N/A	0 (None)
Pathogenic	1	0	c.1040_1042delTCA	p.I347del	152958940	152958942	TCA	-	153693485	153693487	SLC6A8	Indel	chrX	152958936	152958941	CTCA	C	Uncertain - Possibly Pathogenic (Low)		NM_005629.4	p.Ile347del	c.1040_1042delTCA	7	het	Exonic	Non Frameshift	High	1000	0	null	-1	-1	-1		N/A	N/A	N/A	N/A	N/A	N/A	N/A	0 (None)
Pathogenic	1	0	c.1059_1061delCTT	p.F354del	152958959	152958961	CTT	-	153693504	153693506	SLC6A8	Indel	chrX	152958955	152958960	GCTT	G	Uncertain - Possibly Pathogenic (Low)		NM_005629.4	p.Phe354del	c.1059_1061delCTT	7	het	Exonic	Non Frameshift	High	1000	0	null	-1	-1	-1		N/A	N/A	N/A	N/A	N/A	N/A	N/A	0 (None)
Pathogenic	1	1	c.1067G>T	p.G356V	152958967	152958967	G	T	153693512	153693512	SLC6A8	SNP	chrX	152958967	152958967	G	T	Likely Pathogenic		NM_005629.4	p.Gly356Val	c.1067G>T	7	het	Exonic	Missense	High	1000	0	null	-1	-1	-1		N/A	N/A	N/A	N/A	N/A	N/A	N/A	0 (None)		0.984551	Deleterious	0			D
Pathogenic	1	0	c.1078_1080del	p.F360del	152958978	152958980	TTC	-	153693523	153693525	SLC6A8	Indel	chrX	152958975	152958979	GTCT	G	Uncertain - Possibly Pathogenic (Low)		NM_005629.4	p.Phe360del	c.1079_1081delTCT	7	het	Exonic	Non Frameshift	High	1000	0	null	-1	-1	-1		N/A	N/A	N/A	N/A	N/A	N/A	N/A	0 (None)
Pathogenic	1	1	c.1090G>T	p.G364C	152958990	152958990	G	T	153693535	153693535	SLC6A8	SNP	chrX	152958990	152958990	G	T	Likely Pathogenic		NM_005629.4	p.Gly364Cys	c.1090G>T	7	het	Exonic	Missense	High	1000	0	null	-1	-1	-1		N/A	N/A	N/A	N/A	N/A	N/A	N/A	0 (None)		0.988764	Deleterious	0			D
Pathogenic	1	0	c.1105G>A	p.E369K	152959005	152959005	G	A	153693550	153693550	SLC6A8	SNP	chrX	152959005	152959005	G	A	Uncertain Significance		NM_005629.4	p.Glu369Lys	c.1105G>A	7	het	Exonic	Missense	High	1000	0	null	-1	-1	-1		N/A	N/A	N/A	N/A	N/A	N/A	N/A	0 (None)		0.638509	Benign	0.104			D
Pathogenic	1	0	c.1141G>C	p.G381R	152959041	152959041	G	C	153693586	153693586	SLC6A8	SNP	chrX	152959041	152959041	G	C	Uncertain - Possibly Pathogenic (Moderate)	rs122453114	NM_005629.4	p.Gly381Arg	c.1141G>C	7	het	Exonic	Missense	High	1000	0	null	-1	-1	-1		N/A	N/A	N/A	N/A	N/A	N/A	N/A	2 (0.14%)	curated_but_10_fixed|curated_all	0.880618	Deleterious	0	Deleterious	1	A
Pathogenic	1	1	c.1145C>T	p.P382L	152959363	152959363	C	T	153693908	153693908	SLC6A8	SNP	chrX	152959363	152959363	C	T	Pathogenic	rs1557045250	NM_005629.4	p.Pro382Leu	c.1145C>T	8	het	Exonic	Missense	High	1000	0	null	-1	-1	-1	0	N/A	N/A	N/A	0	N/A	N/A	N/A	0 (None)		0.873596	Deleterious	0			D
Likely Benign	1	1	c.1141+18G>A	p.=	152959059	152959059	G	A	153693604	153693604	SLC6A8	SNP	chrX	152959059	152959059	G	A	Benign	rs187400676	NM_005629.4		c.1141+18G>A	7	het	Intronic		High	1000	0	null	-1	-1	-1	0.0055444	0.00582781	0.00028401	0.00419376	0.00596011	0.00213665	N/A	N/A	1 (0.07%)	common gnomad variants chrx yeinhorn
Likely Benign	1	1	c.1141+37G>A	r.=, p.=	152959078	152959078	G	A	153693623	153693623	SLC6A8	SNP	chrX	152959078	152959078	G	A	Benign	rs2071028	NM_005629.4		c.1141+37G>A	7	het	Intronic		High	1000	0	null	-1	-1	-1	0.0982327	0.139338	0.126953	0.101446	0.0958598	0.117495	N/A	N/A	224 (15.31%)	703 from cases 23.9.21|G23 bulk from clalit|703 from cases 21.11 stage|703 14.05.23|NGS82-VE164-mayo-from-aws|703 from cases 4.11|EX-300228775703Â stage 10.9|703 from cases 13.4|EX-300228775703_fluery 20.4.22|703 from cases 12.12|703 from cases 28.5|EX-300228775703 25.8|EX-300228775703 26.10|EX-300228775703_20.1|EX-300228775703 11.4|GC no panel bulk|703 from prod 15.12|703 from cases 3.5|IX-1247-…
Likely Benign	1	1	c.1142-151_152delGA	r.=, p.=	152959208	152959209	GA	-	153693753	153693754	SLC6A8	SNP	chrX	152959128	152959128	A	G	Benign	rs41302172	NM_005629.4		c.1141+87A>G	7	het	Intronic		High	1000	0	null	-1	-1	-1	0.0949083	0.101457	N/A	N/A	N/A	0.0949807	N/A	N/A	18 (1.23%)	bln_2664_1_2592 p|RMC_550_1|RMC_550_2|18110593-WholeExome-180430_NB551378_0003_AHCV5KBGX5|tlv_0059_0_230|rmc_351_2_2221-gatk-haplotype.final.vcf_1|test vcf gz|agilent_blood_2|V350005487|bln_2664_4_2591 s|Xb0092|common gnomad variants chrx yeinhorn|11190_wol__1754|test uza|SZD_1658_2a|11189_wol__1755|SZD_1658_1a|18100750-WholeExome-180430_NB551378_0003_AHCV5KBGX5
Likely Benign	1	0	c.1141+87A>G	r.=, p.=	152959128	152959128	A	G	153693673	153693673	SLC6A8	Indel	chrX	152959204	152959208	CAG	C	Uncertain - Possibly Benign		NM_005629.4		c.1142-155_1142-154delAG	7	het	Intronic		High	1000	0	null	-1	-1	-1		N/A	N/A	N/A	N/A	N/A	N/A	N/A	0 (None)
Likely Benign	1	1	c.1142-130C>T	p.=	152959230	152959230	C	T	153693775	153693775	SLC6A8	SNP	chrX	152959230	152959230	C	T	Benign	rs141015652	NM_005629.4		c.1142-130C>T	7	het	Intronic		High	1000	0	null	-1	-1	-1	0.0178744	0.021457	N/A	N/A	N/A	0.0178216	N/A	N/A	1 (0.07%)	common gnomad variants chrx yeinhorn
Likely Benign	1	1	c.1142-122C>T	p.=	152959238	152959238	C	T	153693783	153693783	SLC6A8	SNP	chrX	152959238	152959238	C	T	Likely Benign	rs1470957514	NM_005629.4		c.1142-122C>T	7	het	Intronic		High	1000	0	null	-1	-1	-1	0.000270378	N/A	N/A	N/A	N/A	0.000270942	N/A	N/A	0 (None)
Likely Benign	1	0	c.1142-100G>A	p.=	152959260	152959260	G	A	153693805	153693805	SLC6A8	SNP	chrX	152959260	152959260	G	A	Uncertain - Possibly Benign		NM_005629.4		c.1142-100G>A	7	het	Intronic		High	1000	0	null	-1	-1	-1		N/A	N/A	N/A	N/A	N/A	N/A	N/A	0 (None)
Likely Benign	1	0	c.1142-98C>A	p.=	152959262	152959262	C	A	153693807	153693807	SLC6A8	SNP	chrX	152959262	152959262	C	A	Uncertain - Possibly Benign		NM_005629.4		c.1142-98C>A	7	het	Intronic		High	1000	0	null	-1	-1	-1		N/A	N/A	N/A	N/A	N/A	N/A	N/A	0 (None)
No Evidence for or against CTD.	1	0	c.1142-69G>A	not provided	152959291	152959291	G	A	153693836	153693836	SLC6A8	SNP	chrX	152959291	152959291	G	A	Uncertain - Possibly Benign	rs1316977456	NM_005629.4		c.1142-69G>A	7	het	Intronic		High	1000	0	null	-1	-1	-1	4.53885e-05	N/A	N/A	N/A	N/A	4.53885e-05	N/A	N/A	0 (None)
Likely Benign	1	1	c.1142-35G>A	r.=, p.=	152959325	152959325	G	A	153693870	153693870	SLC6A8	SNP	chrX	152959325	152959325	G	A	Benign	rs201555047	NM_005629.4		c.1142-35G>A	7	het	Intronic		High	1000	0	null	-1	-1	-1	0.00509698	0.00556291	0.0039614	0.00899377	0.00554969	0.00277904	N/A	N/A	3 (0.21%)	11190_wol__1754|common gnomad variants chrx yeinhorn|11189_wol__1755
Likely Benign	1	1	c.1142-19G>A	p.=	152959341	152959341	G	A	153693886	153693886	SLC6A8	SNP	chrX	152959341	152959341	G	A	Benign	rs77129489	NM_005629.4		c.1142-19G>A	7	het	Intronic		High	1000	0	null	-1	-1	-1	0.000232315	N/A	0.00120895	0.000229393	0.00014182	0.000682532	N/A	N/A	0 (None)
Likely Pathogenic	1	1	c.1146_1150dup	p.L384Rfs*13	152959364	152959364	-	GGGCC	153693909	153693909	SLC6A8	Indel	chrX	152959358	152959362	A	AGGGCC	Likely Pathogenic		NM_005629.4		c.1142-2_1142-1insGGGCC	8	het	Splice Acceptor		High	1000	0	null	-1	-1	-1		N/A	N/A	N/A	N/A	N/A	N/A	N/A	0 (None)
Uncertain Significance	1		c.1162G>A	p.A388T	152959380	152959380	G	A	153693925	153693925	SLC6A8	SNP	chrX	152959380	152959380	G	A	Benign	rs374163604	NM_005629.4	p.Ala388Thr	c.1162G>A	8	het	Exonic	Missense	High	1000	0	null	-1	-1	-1	0.000384648	0.000264901	0.000288628	7.05119e-05	0.000329999	0.000684088	N/A	N/A	0 (None)		0.854775			Uncertain	0.902	D
Pathogenic	1	0	c.1166A>G	p.Y389C	152959384	152959384	A	G	153693929	153693929	SLC6A8	SNP	chrX	152959384	152959384	A	G	Uncertain - Possibly Pathogenic (Moderate)		NM_005629.4	p.Tyr389Cys	c.1166A>G	8	het	Exonic	Missense	High	1000	0	null	-1	-1	-1		N/A	N/A	N/A	N/A	N/A	N/A	N/A	0 (None)		0.874438	Deleterious	0			D
Pathogenic	1	1	c.1169C>T	p.P390L	152959387	152959387	C	T	153693932	153693932	SLC6A8	SNP	chrX	152959387	152959387	C	T	Pathogenic		NM_005629.4	p.Pro390Leu	c.1169C>T	8	het	Exonic	Missense	High	1000	0	null	-1	-1	-1		N/A	N/A	N/A	N/A	N/A	N/A	N/A	2 (0.14%)	curated_but_10_fixed|curated_all	0.983708	Deleterious	0			D
Pathogenic	1	1	c.1171C>T	p.R391W	152959389	152959389	C	T	153693934	153693934	SLC6A8	SNP	chrX	152959389	152959389	C	T	Pathogenic	rs1557045267	NM_005629.4	p.Arg391Trp	c.1171C>T	8	het	Exonic	Missense	High	1000	0	null	-1	-1	-1		N/A	N/A	N/A	N/A	N/A	N/A	N/A	2 (0.14%)	curated_but_10_fixed|curated_all	0.661568					N
Pathogenic	1	0	c.1181C>A	p.T394K	152959399	152959399	C	A	153693944	153693944	SLC6A8	SNP	chrX	152959399	152959399	C	A	Uncertain - Possibly Pathogenic (Moderate)		NM_005629.4	p.Thr394Lys	c.1181C>A	8	het	Exonic	Missense	High	1000	0	null	-1	-1	-1		N/A	N/A	N/A	N/A	N/A	N/A	N/A	0 (None)		0.702528					D
Uncertain Significance	1	0	c.1190C>T	p.P397L	152959408	152959408	C	T	153693953	153693953	SLC6A8	SNP	chrX	152959408	152959408	C	T	Uncertain - Possibly Pathogenic (Moderate)		NM_005629.4	p.Pro397Leu	c.1190C>T	8	het	Exonic	Missense	High	1000	0	null	-1	-1	-1		N/A	N/A	N/A	N/A	N/A	N/A	N/A	0 (None)		0.870787	Deleterious	0			D
Pathogenic	1	1	c.1206G>A	p.W402X	152959424	152959424	G	A	153693969	153693969	SLC6A8	SNP	chrX	152959424	152959424	G	A	Likely Pathogenic		NM_005629.4	p.Trp402*	c.1206G>A	8	het	Exonic	Stop Gain	High	1000	0	null	-1	-1	-1		N/A	N/A	N/A	N/A	N/A	N/A	N/A	0 (None)		0.585559					A
Pathogenic	1	0	c.1210G>C	p.A404P	152959428	152959428	G	C	153693973	153693973	SLC6A8	SNP	chrX	152959428	152959428	G	C	Uncertain - Possibly Pathogenic (Low)		NM_005629.4	p.Ala404Pro	c.1210G>C	8	het	Exonic	Missense	High	1000	0	null	-1	-1	-1		N/A	N/A	N/A	N/A	N/A	N/A	N/A	0 (None)		0.663276					D
Pathogenic	1	1	c.1216_1218delTTC(DeGrauw 2002, Salomons 2003), or c.1222_1224delTTC (Ardon 2016), or c.1221_1223delTTC (Bizzi 2002, Valayannopoulos 2013)	p.F408del	152959440	152959442	TTC	-	153693985	153693987	SLC6A8	Indel	chrX	152959433	152959441	GTTC	G	Likely Pathogenic		NM_005629.4	p.Phe408del	c.1222_1224delTTC	8	het	Exonic	Non Frameshift	High	1000	0	null	-1	-1	-1		N/A	N/A	N/A	N/A	N/A	N/A	N/A	0 (None)
Uncertain Significance	1		c.1254+1G>A	not provided	152959473	152959473	G	A	153694018	153694018	SLC6A8	SNP	chrX	152959473	152959473	G	A	Pathogenic	rs1557045333	NM_005629.4		c.1254+1G>A	8	het	Splice Donor		High	1000	0	null	-1	-1	-1		N/A	N/A	N/A	N/A	N/A	N/A	N/A	2 (0.14%)	curated_but_10_fixed|curated_all	0.8					D
Likely Benign	1	1	c.1254+28C>T	r.=, p.=	152959500	152959500	C	T	153694045	153694045	SLC6A8	SNP	chrX	152959500	152959500	C	T	Likely Benign	rs368884805	NM_005629.4		c.1254+28C>T	8	het	Intronic		High	1000	0	null	-1	-1	-1	0.000353179	N/A	0.000192271	0.000483138	0.000348817	0.000374497	N/A	N/A	0 (None)
Likely Benign	1	1	c.1254+39G>T	p.=	152959511	152959511	G	T	153694056	153694056	SLC6A8	SNP	chrX	152959511	152959511	G	T	Likely Benign	rs782323044	NM_005629.4		c.1254+39G>T	8	het	Intronic		High	1000	0	null	-1	-1	-1	2.78847e-05	N/A	N/A	8.04203e-05	2.52801e-05	4.61958e-05	N/A	N/A	0 (None)
Likely Benign	1	1	c.1254+54C>T	p.=	152959526	152959526	C	T	153694071	153694071	SLC6A8	SNP	chrX	152959526	152959526	C	T	Benign	rs781912856	NM_005629.4		c.1254+54C>T	8	het	Intronic		High	1000	0	null	-1	-1	-1	0.000507996	0.0015894	N/A	0.00078256	0.000424421	0.00116225	N/A	N/A	203 (13.88%)	703 from cases 23.9.21|G23 bulk from clalit|703 from cases 21.11 stage|703 14.05.23|703 from cases 4.11|EX-300228775703Â stage 10.9|703 from cases 13.4|EX-300228775703_fluery 20.4.22|703 from cases 12.12|703 from cases 28.5|EX-300228775703 25.8|EX-300228775703 26.10|EX-300228775703_20.1|EX-300228775703 11.4|GC no panel bulk|703 from prod 15.12|703 from cases 3.5|EX-300228775703 7.3|EX-30022877570…
No Evidence for ACMG Pathogenicity Categorization	1		c.1255-44delG	not provided	152959541	152959541	G	-	153694086	153694086	SLC6A8	Indel	chrX	152959537	152959540	AG	A	Uncertain - Possibly Benign		NM_005629.4		c.1255-47delG	8	het	Intronic		High	1000	0	null	-1	-1	-1		N/A	N/A	N/A	N/A	N/A	N/A	N/A	0 (None)
Likely Benign	1	0	c.1255-35G>A	r.=, p.=	152959550	152959550	G	A	153694095	153694095	SLC6A8	SNP	chrX	152959550	152959550	G	A	Uncertain - Possibly Benign		NM_005629.4		c.1255-35G>A	8	het	Intronic		High	1000	0	null	-1	-1	-1		N/A	N/A	N/A	N/A	N/A	N/A	N/A	0 (None)
No Evidence for ACMG Pathogenicity Categorization	1		c.1255-31C>T	not provided	152959554	152959554	C	T	153694099	153694099	SLC6A8	SNP	chrX	152959554	152959554	C	T	Benign	rs193175235	NM_005629.4		c.1255-31C>T	8	het	Intronic		High	1000	0	null	-1	-1	-1	0.00421446	0.0111258	0.00558712	0.00495192	0.00398993	0.00600028	N/A	N/A	0 (None)
Pathogenic	1	0	c.1261G>C	p.G421R	152959591	152959591	G	C	153694136	153694136	SLC6A8	SNP	chrX	152959591	152959591	G	C	Uncertain - Possibly Pathogenic (Low)		NM_005629.4	p.Gly421Arg	c.1261G>C	9	het	Exonic	Missense	High	1000	0	null	-1	-1	-1		N/A	N/A	N/A	N/A	N/A	N/A	N/A	0 (None)		0.670109					D
Pathogenic	1	0	not provided	p.G424N	152959600	152959601	GG	AA	153694145	153694146	SLC6A8	Indel	chrX	152959600	152959601	GG	AA	Uncertain Significance		NM_005629.4	p.Gly424Asn	c.1270_1271delGGinsAA	9	het	Exonic	Missense	High	1000	0	null	-1	-1	-1		N/A	N/A	N/A	N/A	N/A	N/A	N/A	0 (None)
Pathogenic	1	0	c.1271G>A	p.G424D	152959601	152959601	G	A	153694146	153694146	SLC6A8	SNP	chrX	152959601	152959601	G	A	Uncertain - Possibly Pathogenic (Low)	rs11548960	NM_005629.4	p.Gly424Asp	c.1271G>A	9	het	Exonic	Missense	High	1000	0	null	-1	-1	-1		N/A	N/A	N/A	N/A	N/A	N/A	N/A	0 (None)		0.874438	Uncertain	0.003			D
Pathogenic	1	1	c.1299_1309delCCCGGCCTCCT	p.P434Lfs*26	152959629	152959639	CCCGGCCTCCT	-	153694174	153694184	SLC6A8	Indel	chrX	152959622	152959638	ACCTCCTCCCGG	A	Likely Pathogenic		NM_005629.4	p.Pro434fs	c.1299_1309delCCCGGCCTCCT	9	het	Exonic	Frameshift	High	1000	0	null	-1	-1	-1		N/A	N/A	N/A	N/A	N/A	N/A	N/A	0 (None)
Pathogenic	1	1	c.1318dupC	p.R440Pfs*24	152959648	152959648	-	C	153694193	153694193	SLC6A8	Indel	chrX	152959646	152959646	T	TC	Likely Pathogenic		NM_005629.4	p.Arg440fs	c.1318dupC	9	het	Exonic	Frameshift	High	1000	0	null	-1	-1	-1		N/A	N/A	N/A	N/A	N/A	N/A	N/A	0 (None)
Pathogenic	1	1	c.1324delC	p.Q442Kfs*20	152959654	152959654	C	-	153694199	153694199	SLC6A8	Indel	chrX	152959652	152959653	TC	T	Likely Pathogenic		NM_005629.4	p.Gln442fs	c.1324delC	9	het	Exonic	Frameshift	High	1000	0	null	-1	-1	-1		N/A	N/A	N/A	N/A	N/A	N/A	N/A	0 (None)
Pathogenic	1	0	not provided	p.A448D	152959673	152959673	C	A	153694218	153694218	SLC6A8	SNP	chrX	152959673	152959673	C	A	Uncertain - Possibly Pathogenic (Moderate)		NM_005629.4	p.Ala448Asp	c.1343C>A	9	het	Exonic	Missense	High	1000	0	null	-1	-1	-1		N/A	N/A	N/A	N/A	N/A	N/A	N/A	0 (None)		0.72191	Uncertain	0.002			D
Pathogenic	1	1	c.1372_1375delGATC	p.D458Sfs*3	152959702	152959705	GATC	-	153694247	153694250	SLC6A8	Indel	chrX	152959698	152959704	CATCG	C	Likely Pathogenic		NM_005629.4	p.Asp458fs	c.1372_1375delGATC	9	het	Exonic	Frameshift	High	1000	0	null	-1	-1	-1		N/A	N/A	N/A	N/A	N/A	N/A	N/A	0 (None)
Pathogenic	1	0	c.1381A>G	p.M461V	152959711	152959711	A	G	153694256	153694256	SLC6A8	SNP	chrX	152959711	152959711	A	G	Uncertain - Possibly Pathogenic (Low)		NM_005629.4	p.Met461Val	c.1381A>G	9	het	Exonic	Missense	High	1000	0	null	-1	-1	-1		N/A	N/A	N/A	N/A	N/A	N/A	N/A	0 (None)		0.839045	Uncertain	0.006			D
Likely Benign	1	1	c.1392+12G>T	p.=	152959734	152959734	G	T	153694279	153694279	SLC6A8	SNP	chrX	152959734	152959734	G	T	Benign	rs782113493	NM_005629.4		c.1392+12G>T	9	het	Intronic		High	1000	0	null	-1	-1	-1	4.37399e-05	N/A	N/A	1.14788e-05	4.38445e-05	N/A	N/A	N/A	0 (None)
Pathogenic	1	0	c.1392+24_1393-30del	p.[1392_1393ins1392+1_1393-1;1392+24_1393-30del, 1393_1495del]	152959746	152959769	TGTGACCTCTGGTGGCCGTCTGCC	-	153694291	153694314	SLC6A8	Indel	chrX	152959738	152959768	GGTCTGCCTGTGACCTCTGGTGGCC	G	Uncertain - Possibly Benign		NM_005629.4		c.1392+17_1393-37delGTCTGCCTGTGACCTCTGGTGGCC	9	het	Intronic		High	1000	0	null	-1	-1	-1		N/A	N/A	N/A	N/A	N/A	N/A	N/A	0 (None)
Likely Benign	1	1	c.1392+31T>C	p.=	152959753	152959753	T	C	153694298	153694298	SLC6A8	SNP	chrX	152959753	152959753	T	C	Benign	rs183780161	NM_005629.4		c.1392+31T>C	9	het	Intronic		High	1000	0	null	-1	-1	-1	0.00140434	0.00264901	0.0057787	0.00141141	0.00115442	0.00344748	N/A	N/A	0 (None)
Likely Benign	1	1	c.1393-36G>A	r.=, p.=	152959763	152959763	G	A	153694308	153694308	SLC6A8	SNP	chrX	152959763	152959763	G	A	Likely Benign	rs373653754	NM_005629.4		c.1393-36G>A	9	het	Intronic		High	1000	0	null	-1	-1	-1	0.000151607	N/A	0.00037868	0.000160536	0.00014761	0.000184196	N/A	N/A	0 (None)
Pathogenic	1	1	c.1396G>A	p.G466R	152959802	152959802	G	A	153694347	153694347	SLC6A8	SNP	chrX	152959802	152959802	G	A	Pathogenic	rs1603217473	NM_005629.4	p.Gly466Arg	c.1396G>A	10	het	Exonic	Missense	High	1000	0	null	-1	-1	-1		N/A	N/A	N/A	N/A	N/A	N/A	N/A	0 (None)		0.985955	Deleterious	0			D
Likely Benign	1	0	c.1416G>A	p.L472L	152959822	152959822	G	A	153694367	153694367	SLC6A8	Indel	chrX	152959820	152959825	CTGTT	C	Likely Pathogenic		NM_005629.4	p.Phe473fs	c.1417_1420delTTTG	10	het	Exonic	Frameshift	High	1000	0	null	-1	-1	-1		N/A	N/A	N/A	N/A	N/A	N/A	N/A	0 (None)
Pathogenic	1	0	c.1417_1420delTTTG	p.F473Tfs*36	152959823	152959826	TTTG	-	153694368	153694371	SLC6A8	SNP	chrX	152959822	152959822	G	A	Likely Benign	rs1557045478	NM_005629.4	p.Leu472Leu	c.1416G>A	10	het	Exonic	Synonymous	High	1000	0	null	-1	-1	-1		N/A	N/A	N/A	N/A	N/A	N/A	N/A	0 (None)
Pathogenic	1	1	c.1428C>G	p.Y476X	152959834	152959834	C	G	153694379	153694379	SLC6A8	SNP	chrX	152959834	152959834	C	G	Pathogenic		NM_005629.4	p.Tyr476*	c.1428C>G	10	het	Exonic	Stop Gain	High	1000	0	null	-1	-1	-1		N/A	N/A	N/A	N/A	N/A	N/A	N/A	0 (None)							A
Pathogenic	1	1	c.1430C>T	p.S477L	152959836	152959836	C	T	153694381	153694381	SLC6A8	Indel	chrX	152959836	152959836	C	CG	Likely Pathogenic		NM_005629.4	p.Ala478fs	c.1432dupG	10	het	Exonic	Frameshift	High	1000	0	null	-1	-1	-1		N/A	N/A	N/A	N/A	N/A	N/A	N/A	0 (None)
No evidence	1		c.1432dupG	p.A478Gfs*23	152959838	152959838	-	G	153694383	153694383	SLC6A8	SNP	chrX	152959836	152959836	C	T	Uncertain - Possibly Pathogenic (Moderate)		NM_005629.4	p.Ser477Leu	c.1430C>T	10	het	Exonic	Missense	High	1000	0	null	-1	-1	-1		N/A	N/A	N/A	N/A	N/A	N/A	N/A	0 (None)		0.852247	Uncertain	0.001			D
Likely Benign	1	1	c.1437C>T	p.=	152959843	152959843	C	T	153694388	153694388	SLC6A8	SNP	chrX	152959843	152959843	C	T	Benign	rs140115896	NM_005629.4	p.Ser479Ser	c.1437C>T	10	het	Exonic	Synonymous	High	1000	0	null	-1	-1	-1	0.0015048	0.00370861	0.00340812	0.00146628	0.00133867	0.00288614	N/A	N/A	1 (0.07%)	NGS82-VE164-mayo-from-aws
Benign	1	0	not provided	T481I	152959848	152959848	C	T	153694393	153694393	SLC6A8	SNP	chrX	152959848	152959848	C	T	Uncertain Significance		NM_005629.4	p.Thr481Ile	c.1442C>T	10	het	Exonic	Missense	High	1000	0	null	-1	-1	-1	3e-05	N/A	N/A	N/A	N/A	N/A	N/A	N/A	0 (None)		0.377174	Benign	0.49			D
Pathogenic	1	1	c.1456C>T	p.Q486X	152959862	152959862	C	T	153694407	153694407	SLC6A8	SNP	chrX	152959862	152959862	C	T	Likely Pathogenic		NM_005629.4	p.Gln486*	c.1456C>T	10	het	Exonic	Stop Gain	High	1000	0	null	-1	-1	-1		N/A	N/A	N/A	N/A	N/A	N/A	N/A	0 (None)							A
Pathogenic	1	0	c.1472G>A	p.C491Y	152959878	152959878	G	A	153694423	153694423	SLC6A8	SNP	chrX	152959878	152959878	G	A	Uncertain - Possibly Pathogenic (Moderate)		NM_005629.4	p.Cys491Tyr	c.1472G>A	10	het	Exonic	Missense	High	1000	0	null	-1	-1	-1		N/A	N/A	N/A	N/A	N/A	N/A	N/A	0 (None)		0.852247	Deleterious	0			D
Pathogenic	1	0	c.1473C>G	p.C491W	152959879	152959879	C	G	153694424	153694424	SLC6A8	SNP	chrX	152959879	152959879	C	G	Uncertain - Possibly Pathogenic (Moderate)	rs122453118	NM_005629.4	p.Cys491Trp	c.1473C>G	10	het	Exonic	Missense	High	1000	0	null	-1	-1	-1		N/A	N/A	N/A	N/A	N/A	N/A	N/A	2 (0.14%)	curated_but_10_fixed|curated_all	0.730056	Deleterious	0	Deleterious	0.998	A
Likely Benign	1	1	c.1494C>T	r.=, p.=	152959900	152959900	C	T	153694445	153694445	SLC6A8	SNP	chrX	152959900	152959900	C	T	Benign	rs143916832	NM_005629.4	p.Tyr498Tyr	c.1494C>T	10	het	Splice Region		High	1000	0	null	-1	-1	-1	0.00218507	0.0018543	0.00265101	0.00203959	0.00215331	0.00245132	N/A	N/A	190 (12.99%)	exome 30.04.23|EXOME-INGS|exome 28.8 stage|exome stage 12/10|exome 7.8|EXOME-CBENTEKE|exome stage 3.4|exome 11.06.23 from stage|exome 6.12|Exome 20.4.22|exome 11.10|exome 1.8|exome 4.4|exome 22.8|exome 26.10.21|exome 2.11 stage|exome 25.4|exome 28.2|exome anno only|exome 28.5|exome 20.11 stage|exome from stage 08.01.23Â |exome 10.1|exome 09.04.23 from stageÂ |exome from stage 05.03.23|R18063538LU…	0.304
Pathogenic	1	1	c.1495+2T>G	not provided	152959903	152959903	T	G	153694448	153694448	SLC6A8	SNP	chrX	152959903	152959903	T	G	Likely Pathogenic		NM_005629.4		c.1495+2T>G	10	het	Splice Donor		High	1000	0	null	-1	-1	-1		N/A	N/A	N/A	N/A	N/A	N/A	N/A	0 (None)		0.8					D
Pathogenic	1	0	c.1495+5G>C	r.1393_1495del, p.G465EfsX12	152959906	152959906	G	C	153694451	153694451	SLC6A8	SNP	chrX	152959906	152959906	G	C	Uncertain - Possibly Pathogenic (Low)		NM_005629.4		c.1495+5G>C	10	het	Splice Region		High	1000	0	null	-1	-1	-1		N/A	N/A	N/A	N/A	N/A	N/A	N/A	0 (None)		0.799974
No Evidence for ACMG Pathogenicity Categorization	1		c.1495+38C>T	not provided	152959939	152959939	C	T	153694484	153694484	SLC6A8	SNP	chrX	152959939	152959939	C	T	Benign	rs200729826	NM_005629.4		c.1495+38C>T	10	het	Intronic		High	1000	0	null	-1	-1	-1	0.007876	0.0206623	9.4679e-05	0.00997002	0.00878468	0.000140991	N/A	N/A	2 (0.14%)	common gnomad variants chrx yeinhorn|yassa - priority test
Likely Benign	1	1	c.1496-18C>T	r.=, p.=	152959970	152959970	C	T	153694515	153694515	SLC6A8	SNP	chrX	152959970	152959970	C	T	Benign	rs201867256	NM_005629.4		c.1496-18C>T	10	het	Intronic		High	1000	0	null	-1	-1	-1	0.00469355	0.00715232	0.00293477	0.00522235	0.00501068	0.00198235	N/A	N/A	0 (None)
No Evidence.	1		c.1496-17G>A	not provided	152959971	152959971	G	A	153694516	153694516	SLC6A8	SNP	chrX	152959971	152959971	G	A	Benign	rs375265267	NM_005629.4		c.1496-17G>A	10	het	Intronic		High	1000	0	null	-1	-1	-1	3.92759e-05	N/A	0.00018934	3.46456e-05	3.28529e-05	9.40734e-05	N/A	N/A	0 (None)
Pathogenic	1	0	c.1496-8C>T, also called c.1151-8C>T in Jiang 2018	p.=	152959980	152959980	C	T	153694525	153694525	SLC6A8	SNP	chrX	152959980	152959980	C	T	Benign	rs376038235	NM_005629.4		c.1496-8C>T	10	het	Splice Region		High	1000	0	null	-1	-1	-1	0.00101465	0.00238411	N/A	0.00102463	0.00103865	0.000798947	N/A	N/A	0 (None)		0.0100667
Likely Benign	1	1	c.1496-7G>A	p.=	152959981	152959981	G	A	153694526	153694526	SLC6A8	SNP	chrX	152959981	152959981	G	A	Benign	rs781814962	NM_005629.4		c.1496-7G>A	10	het	Splice Region		High	1000	0	null	-1	-1	-1	3.83259e-05	N/A	N/A	4.60453e-05	3.82664e-05	N/A	N/A	N/A	0 (None)		0.0100387
Likely Benign	1	1	c.1496-5C>T	p.=	152959983	152959983	C	T	153694528	153694528	SLC6A8	SNP	chrX	152959983	152959983	C	T	Benign	rs200695210	NM_005629.4		c.1496-5C>T	10	het	Splice Region		High	1000	0	null	-1	-1	-1	0.00172979	0.00397351	0.00596421	0.00177197	0.00144843	0.00407475	N/A	N/A	0 (None)		0.010041
Pathogenic	1	1	c.1497-1500del	p.G499del	152959988	152959990	GAG	-	153694533	153694535	SLC6A8	Indel	chrX	152959985	152959989	CAGG	C	Likely Pathogenic		NM_005629.4	p.Gly499fs	c.1496-2_1496delAGG	11	het	Exonic	Frameshift	High	1000	0	null	-1	-1	-1		N/A	N/A	N/A	N/A	N/A	N/A	N/A	0 (None)
Likely Benign	1	1	c.1516G>A	p.D506N	152960008	152960008	G	A	153694553	153694553	SLC6A8	SNP	chrX	152960008	152960008	G	A	Benign	rs201526436	NM_005629.4	p.Asp506Asn	c.1516G>A	11	het	Exonic	Missense	High	1000	0	null	-1	-1	-1	0.000474895	N/A	0.00056802	0.000459464	0.000458743	0.00061521	N/A	N/A	0 (None)		0.34472	Benign	0.608	Uncertain	0.685	D
Pathogenic	1	1	c.1519_1543delATTGCCTGTATGATCGGGTACCGAC	p.I507Lfs*4	152960011	152960035	ATTGCCTGTATGATCGGGTACCGAC	-	153694556	153694580	SLC6A8	Indel	chrX	152960006	152960034	ACGACATTGCCTGTATGATCGGGTAC	A	Likely Pathogenic		NM_005629.4	p.Ile507fs	c.1519_1543delATTGCCTGTATGATCGGGTACCGAC	11	het	Exonic	Frameshift	High	1000	0	null	-1	-1	-1		N/A	N/A	N/A	N/A	N/A	N/A	N/A	0 (None)
Pathogenic	1	1	c.1540C>T	p.R514X	152960032	152960032	C	T	153694577	153694577	SLC6A8	SNP	chrX	152960032	152960032	C	T	Pathogenic	rs122453113	NM_005629.4	p.Arg514*	c.1540C>T	11	het	Exonic	Stop Gain	High	1000	0	null	-1	-1	-1		N/A	N/A	N/A	N/A	N/A	N/A	N/A	4 (0.27%)	curated_all_phato_only|pathogenic_ecs-10|curated_but_10_fixed|curated_all						A
No evidence	1		c.1554G>A	p.(W518X)	152960046	152960046	G	A	153694591	153694591	SLC6A8	SNP	chrX	152960046	152960046	G	A	Likely Pathogenic		NM_005629.4	p.Trp518*	c.1554G>A	11	het	Exonic	Stop Gain	High	1000	0	null	-1	-1	-1		N/A	N/A	N/A	N/A	N/A	N/A	N/A	0 (None)							A
Pathogenic	1	1	c.1592_1639dup133	insertion of a 16 a.a. transmembrane hydrophobic helix	152960084	152960084	-	GCATGGTAAGGGCTGGGGGAGGTGGGGCAGGGCGGGGGGCGAGGCAGGGCGGGGTAGGGGCCCCATTAACCGCAGCATTCTGGTCCGTAGGGCATCTTCATCTTCAACGTTGTGTACTACGAGCCGCTGGTCT	153694629	153694629	SLC6A8	Indel	chrX	152960073	152960082	C	CCCGCTGGTCTGCATGGTAAGGGCTGGGGGAGGTGGGGCAGGGCGGGGGGCGAGGCAGGGCGGGGTAGGGGCCCCATTAACCGCAGCATTCTGGTCCGTAGGGCATCTTCATCTTCAACGTTGTGTACTACGAG	Likely Pathogenic		NM_005629.4		c.1596_1596+1insGTAAGGGCTGGGGGAGGTGGGGCAGGGCGGGGGGCGAGGCAGGGCGGGGTAGGGGCCCCATTAACCGCAGCATTCTGGTCCGTAGGGCATCTTCATCTTCAACGTTGTGTACTACGAGCCGCTGGTCTGCATG	11	het	Splice Donor		High	1000	0	null	-1	-1	-1		N/A	N/A	N/A	N/A	N/A	N/A	N/A	0 (None)
Likely Pathogenic	1	1	c.1596+1G>A	r.(spl?)	152960089	152960089	G	A	153694634	153694634	SLC6A8	SNP	chrX	152960089	152960089	G	A	Likely Pathogenic		NM_005629.4		c.1596+1G>A	11	het	Splice Donor		High	1000	0	null	-1	-1	-1		N/A	N/A	N/A	N/A	N/A	N/A	N/A	2 (0.14%)	curated_but_10_fixed|curated_all	0.799997					D
Likely Benign	1	1	c.1596+21G>A	r.=, p.=	152960109	152960109	G	A	153694654	153694654	SLC6A8	SNP	chrX	152960109	152960109	G	A	Benign	rs73633747	NM_005629.4		c.1596+21G>A	11	het	Intronic		High	1000	0	null	-1	-1	-1	0.00538191	0.018543	0.0186145	0.00561606	0.00452361	0.0121865	N/A	N/A	1 (0.07%)	common gnomad variants chrx yeinhorn
Likely Benign	1		c.1596+24_1597-41dup	p.=
Likely Benign	1	1	c.1596+28C>T	p.=	152960116	152960116	C	T	153694661	153694661	SLC6A8	SNP	chrX	152960116	152960116	C	T	Benign	rs371643341	NM_005629.4		c.1596+28C>T	11	het	Intronic		High	1000	0	null	-1	-1	-1	0.00140525	0.0015894	0.000577701	0.000631167	0.00140456	0.00147929	N/A	N/A	0 (None)
Likely Benign	1	1	c.1597-20C>T	p.=	152960154	152960154	C	T	153694699	153694699	SLC6A8	SNP	chrX	152960154	152960154	C	T	Benign	rs781894858	NM_005629.4		c.1597-20C>T	11	het	Intronic		High	1000	0	null	-1	-1	-1	4.95026e-05	N/A	N/A	2.39114e-05	4.95341e-05	N/A	N/A	N/A	0 (None)
No evidence	1		c.1607_1612delTCTTCA	p.(I536_F537del)	152960184	152960189	TCTTCA	-	153694729	153694734	SLC6A8	Indel	chrX	152960175	152960188	GCATCTT	G	Uncertain - Possibly Pathogenic (Low)		NM_005629.4	p.Ile536_Phe537del	c.1607_1612delTCTTCA	12	het	Exonic	Non Frameshift	High	1000	0	null	-1	-1	-1		N/A	N/A	N/A	N/A	N/A	N/A	N/A	0 (None)
Pathogenic	1	0	not provided	p.V539I	152960192	152960192	G	A	153694737	153694737	SLC6A8	SNP	chrX	152960192	152960192	G	A	Benign	rs782354054	NM_005629.4	p.Val539Ile	c.1615G>A	12	het	Exonic	Missense	High	1000	0	null	-1	-1	-1	2.7348e-05	N/A	N/A	1.17209e-05	2.73862e-05	N/A	N/A	N/A	190 (12.99%)	exome 30.04.23|EXOME-INGS|exome 28.8 stage|exome stage 12/10|exome 7.8|EXOME-CBENTEKE|exome stage 3.4|exome 11.06.23 from stage|exome 6.12|Exome 20.4.22|exome 11.10|exome 1.8|exome 4.4|exome 22.8|exome 26.10.21|exome 2.11 stage|exome 25.4|exome 28.2|exome anno only|exome 28.5|exome 20.11 stage|exome from stage 08.01.23Â |exome 10.1|exome 09.04.23 from stageÂ |exome from stage 05.03.23|R18063538LU…	0.0417333	Benign	0.222	Benign	0.031	N
Likely Benign	1	0	c.1629G>A	p.=	152960206	152960206	G	A	153694751	153694751	SLC6A8	SNP	chrX	152960206	152960206	G	A	Uncertain - Possibly Benign		NM_005629.4	p.Glu543Glu	c.1629G>A	12	het	Exonic	Synonymous	High	1000	0	null	-1	-1	-1		N/A	N/A	N/A	N/A	N/A	N/A	N/A	0 (None)
Pathogenic	1	1	c.1631C>T	p.P544L	152960208	152960208	C	T	153694753	153694753	SLC6A8	SNP	chrX	152960208	152960208	C	T	Likely Pathogenic	rs397515558	NM_005629.4	p.Pro544Leu	c.1631C>T	12	het	Exonic	Missense	High	1000	0	null	-1	-1	-1		N/A	N/A	N/A	N/A	N/A	N/A	N/A	2 (0.14%)	curated_but_10_fixed|curated_all	0.839326	Uncertain	0.001	Uncertain	0.936	D
Likely Benign	1	1	c.1649C>G	p.T550S	152960226	152960226	C	G	153694771	153694771	SLC6A8	SNP	chrX	152960226	152960226	C	G	Benign	rs199635059	NM_005629.4	p.Thr550Ser	c.1649C>G	12	het	Exonic	Missense	High	1000	0	null	-1	-1	-1	0.000294121	N/A	9.46701e-05	0.000226611	0.000296077	0.000274725	N/A	N/A	0 (None)		0.104267	Benign	0.414	Benign	0.038	N
Pathogenic	1	0	c.1654G>T	p.V552L	152960231	152960231	G	T	153694776	153694776	SLC6A8	SNP	chrX	152960231	152960231	G	T	Uncertain Significance	rs372567920	NM_005629.4	p.Val552Leu	c.1654G>T	12	het	Exonic	Missense	High	1000	0	null	-1	-1	-1	3e-05	N/A	9.4679e-05	N/A	N/A	N/A	N/A	N/A	0 (None)		0.314829	Benign	0.09	Uncertain	0.487	D
Pathogenic	1	1	c.1661C>T	p.P554L	152960238	152960238	C	T	153694783	153694783	SLC6A8	SNP	chrX	152960238	152960238	C	T	Pathogenic	rs397515559	NM_005629.4	p.Pro554Leu	c.1661C>T	12	het	Exonic	Missense	High	1000	0	null	-1	-1	-1		N/A	N/A	N/A	N/A	N/A	N/A	N/A	2 (0.14%)	curated_but_10_fixed|curated_all	0.982303	Deleterious	0	Uncertain	0.303	D
Likely Benign	1	1	c.1662G>A	p.=	152960239	152960239	G	A	153694784	153694784	SLC6A8	SNP	chrX	152960239	152960239	G	A	Benign	rs149677083	NM_005629.4	p.Pro554Pro	c.1662G>A	12	het	Exonic	Synonymous	High	1000	0	null	-1	-1	-1	0.000132529	N/A	0.000378716	0.000133369	0.000137438	9.1462e-05	N/A	N/A	190 (12.99%)	exome 30.04.23|EXOME-INGS|exome 28.8 stage|exome stage 12/10|exome 7.8|EXOME-CBENTEKE|exome stage 3.4|exome 11.06.23 from stage|exome 6.12|Exome 20.4.22|exome 11.10|exome 1.8|exome 4.4|exome 22.8|exome 26.10.21|exome 2.11 stage|exome 25.4|exome 28.2|exome anno only|exome 28.5|exome 20.11 stage|exome from stage 08.01.23Â |exome 10.1|exome 09.04.23 from stageÂ |exome from stage 05.03.23|R18063538LU…
Uncertain Significance	1		c.1667G>A	W556X	152960244	152960244	G	A	153694789	153694789	SLC6A8	SNP	chrX	152960244	152960244	G	A	Likely Pathogenic		NM_005629.4	p.Trp556*	c.1667G>A	12	het	Exonic	Stop Gain	High	1000	0	null	-1	-1	-1		N/A	N/A	N/A	N/A	N/A	N/A	N/A	0 (None)							A
Benign	1	1	c.1678A>G	p.M560V	152960255	152960255	A	G	153694800	153694800	SLC6A8	SNP	chrX	152960255	152960255	A	G	Benign	rs145438966	NM_005629.4	p.Met560Val	c.1678A>G	12	het	Exonic	Missense	High	1000	0	null	-1	-1	-1	0.00146541	0.00238411	0.000284037	0.00166648	0.00160417	0.000319606	N/A	N/A	2 (0.14%)	EPF20-JDER|unknown	0.468556	Benign	0.385	Benign	0.001	N
Pathogenic	1	0	c.1681G>C	p.G561R	152960258	152960258	G	C	153694803	153694803	SLC6A8	SNP	chrX	152960258	152960258	G	C	Uncertain - Possibly Pathogenic (Low)		NM_005629.4	p.Gly561Arg	c.1681G>C	12	het	Exonic	Missense	High	1000	0	null	-1	-1	-1		N/A	N/A	N/A	N/A	N/A	N/A	N/A	0 (None)		0.866292	Deleterious	0			D
Pathogenic	1	1	c.1684dupT	p.W562Lfs*27	152960261	152960261	-	T	153694806	153694806	SLC6A8	Indel	chrX	152960260	152960259	C	CT	Likely Pathogenic		NM_005629.4	p.Trp562fs	c.1684dupT	12	het	Exonic	Frameshift	High	1000	0	null	-1	-1	-1		N/A	N/A	N/A	N/A	N/A	N/A	N/A	0 (None)
Pathogenic	1	1	c.1685G>A	p.W562X	152960262	152960262	G	A	153694807	153694807	SLC6A8	SNP	chrX	152960262	152960262	G	A	Pathogenic		NM_005629.4	p.Trp562*	c.1685G>A	12	het	Exonic	Stop Gain	High	1000	0	null	-1	-1	-1		N/A	N/A	N/A	N/A	N/A	N/A	N/A	0 (None)							A
Pathogenic	1	1	c.1690_1703del	p.F564Hfs*20	152960267	152960280	TTCGCCCTGTCCTC	-	153694812	153694825	SLC6A8	Indel	chrX	152960265	152960279	CCTTCGCCCTGTCCT	C	Likely Pathogenic		NM_005629.4	p.Phe564fs	c.1690_1703delTTCGCCCTGTCCTC	12	het	Exonic	Frameshift	High	1000	0	null	-1	-1	-1		N/A	N/A	N/A	N/A	N/A	N/A	N/A	0 (None)
Likely benign	1	1	c.1692C>G	p.F564L	152960269	152960269	C	G	153694814	153694814	SLC6A8	SNP	chrX	152960269	152960269	C	G	Benign	rs201044530	NM_005629.4	p.Phe564Leu	c.1692C>G	12	het	Exonic	Missense	High	1000	0	null	-1	-1	-1	0.000104124	N/A	9.4688e-05	7.95387e-05	0.000116614	0	N/A	N/A	0 (None)		0.123867	Benign	1	Benign	0.007	D
Pathogenic	1	0	c.1699T>C	P.S567P	152960276	152960276	T	C	153694821	153694821	SLC6A8	SNP	chrX	152960276	152960276	T	C	Uncertain - Possibly Pathogenic (Low)		NM_005629.4	p.Ser567Pro	c.1699T>C	12	het	Exonic	Missense	High	1000	0	null	-1	-1	-1		N/A	N/A	N/A	N/A	N/A	N/A	N/A	0 (None)		0.872472	Uncertain	0.001			D
Likely Benign	1	1	c.1767+15C>T	r.=, p.=	152960359	152960359	C	T	153694904	153694904	SLC6A8	SNP	chrX	152960359	152960359	C	T	Benign	rs370331295	NM_005629.4		c.1767+15C>T	12	het	Intronic		High	1000	0	null	-1	-1	-1	0.000317639	0.000794702	0.000487045	0.00067981	0.000318744	0.000291177	N/A	N/A	0 (None)
Likely Benign	1	1	c.1767+20C>T	p.=	152960364	152960364	C	T	153694909	153694909	SLC6A8	SNP	chrX	152960364	152960364	C	T	Likely Benign	rs782612504	NM_005629.4		c.1767+20C>T	12	het	Intronic		High	1000	0	null	-1	-1	-1	7.73643e-05	N/A	N/A	0.000128394	7.72062e-05	N/A	N/A	N/A	0 (None)
Likely Benign	1	1	c.1767+32C>A	r.=, p.=	152960376	152960376	C	A	153694921	153694921	SLC6A8	SNP	chrX	152960376	152960376	C	A	Benign	rs782263650	NM_005629.4		c.1767+32C>A	12	het	Intronic		High	1000	0	null	-1	-1	-1	0.000299449	0.0013245	N/A	0.00014652	0.000184204	0.000918052	N/A	N/A	0 (None)
Likely Benign	1	0	c.1768-82G>C	p.=	152960447	152960447	G	C	153694992	153694992	SLC6A8	SNP	chrX	152960447	152960447	G	C	Uncertain - Possibly Benign		NM_005629.4		c.1768-82G>C	12	het	Intronic		High	1000	0	null	-1	-1	-1		N/A	N/A	N/A	N/A	N/A	N/A	N/A	0 (None)
No Evidence for ACMG Pathogenicity Categorization	1		c.1768-3C>T	not provided	152960526	152960526	C	T	153695071	153695071	SLC6A8	SNP	chrX	152960526	152960526	C	T	Benign	rs150207268	NM_005629.4		c.1768-3C>T	12	het	Splice Region		High	1000	0	null	-1	-1	-1	0.00436006	0.00238411	0.00397953	0.00657316	0.00445245	0.00366468	N/A	N/A	5 (0.34%)	8392|8393|family_40801|test uza|family_40802	0.08
Likely Benign	1	1	c.1831G>A	p.A611T	152960592	152960592	G	A	153695137	153695137	SLC6A8	SNP	chrX	152960592	152960592	G	A	Likely Benign	rs146949376	NM_005629.4	p.Ala611Thr	c.1831G>A	13	het	Exonic	Missense	High	1000	0	null	-1	-1	-1	4.35679e-05	N/A	9.47239e-05	5.0407e-05	4.35294e-05	N/A	N/A	N/A	0 (None)		0.0585333	Benign	0.32	Benign	0.003	N
Benign	1	1	c.1870G>A	p.E624K	152960631	152960631	G	A	153695176	153695176	SLC6A8	SNP	chrX	152960631	152960631	G	A	Benign	rs368555229	NM_005629.4	p.Glu624Lys	c.1870G>A	13	het	Exonic	Missense	High	1000	0	null	-1	-1	-1	5.24371e-05	N/A	9.47688e-05	6.20655e-05	5.32549e-05	4.6449e-05	N/A	N/A	0 (None)		0.0996	Benign	0.1			D
Benign	1	1	c.1885G>A	p.V629I	152960646	152960646	G	A	153695191	153695191	SLC6A8	SNP	chrX	152960646	152960646	G	A	Likely Benign	rs781899045	NM_005629.4	p.Val629Ile	c.1885G>A	13	het	Exonic	Missense	High	1000	0	null	-1	-1	-1	1.38244e-05	N/A	N/A	0	1.38472e-05	N/A	N/A	N/A	0 (None)		0.489907	Benign	0.544			N
No evidence.	1		*207G>C	not provided	152960876	152960876	G	C	153695421	153695421	SLC6A8	SNP	chrX	152960876	152960876	G	C	Benign	rs6571290	NM_005629.4		c.*207G>C	13	het	UTR 3'		High	1000	0	null	-1	-1	-1	0.163368	0.193642	N/A	N/A	N/A	0.163179	N/A	N/A	19 (1.30%)	NWD102832|RMC_550_1|EX-300228775703_20.1|EX-300228775703 Fluery FELLAINI|RMC_550_2|18110593-WholeExome-180430_NB551378_0003_AHCV5KBGX5|EX-300228775703_HAGI_PROD|rmc_351_2_2221-gatk-haplotype.final.vcf_1|EX-300228775703 28.1|agilent_blood_2|praxis tumor as germline|V350005487|common gnomad variants chrx yeinhorn|test rs7412|EX-300228775703|EX-300228775703_ings4|SZD_1658_2a|SZD_1658_1a|18100750-Who…
Pathogenic	1	0	c.778-300_1764del	del exon 5-12
Pathogenic	1	0	not provided	del exon 8-13
Pathogenic	1	0	not provided	del exon 1-13+PNCK + exon 5-8 BCAP31
Pathogenic	1	0
	185	99
[truncated: 15 more columns]
